# Supplementary material for: Geography and Location Are the Primary Drivers of Office Microbiome Composition
Source: mSystems. 2016 Apr 19;1(2):e00022-16. doi: 10.1128/mSystems.00022-16 (PMC5069741; doi:10.1128/mSystems.00022-16)
Supplement: Table S7 [file sys002162014st7.xlsx]

## Sheet: Sheet1
	Toronto			Flagstaff			San Diego
Office ID	T1	T2	T3	F1	F2	F3	S1	S2	S3
Area (m2)	21	65	37	61	29	59	39	32	42
Volume (m3)	82	255	114	191	81	199	108	92	102
Occupants	2016-03-04	10	2- 4	10	2	6	5 or 6	5 or 6	a
Orientation of windows	S	None	S	S	None	N	S	N	None
Cooling	Central	Central	Room	Room	None	Room	Room	None	None
