# Supplementary material for: Geography and Location Are the Primary Drivers of Office Microbiome Composition
Source: mSystems. 2016 Apr 19;1(2):e00022-16. doi: 10.1128/mSystems.00022-16 (PMC5069741; doi:10.1128/mSystems.00022-16)
Supplement: Data Set S8 [file sys002162014sd8.xlsx]

## Sheet: ancom-plate-location.csv
OTU ID	Taxonomy	ANCOM W	Mean: ceiling	Mean: floor	Mean: wall	Std: ceiling	Std: floor	Std: wall
316724	k__Bacteria; p__Proteobacteria; c__Alphaproteobacteria; o__Rickettsiales; f__Rickettsiaceae; g__Rickettsia; s__	3147	0.123608	0.0507807	0.101695	0.0938586	0.0649315	0.098847
975668	k__Bacteria; p__Tenericutes; c__CK-1C4-19; o__; f__; g__; s__	3075	0.0750699	0.0279679	0.0820198	0.0541476	0.0292941	0.0560525
1566691	k__Bacteria; p__Proteobacteria; c__Gammaproteobacteria; o__Pseudomonadales; f__Pseudomonadaceae; g__Pseudomonas; s__	3099	0.0576803	0.020187	0.0557308	0.0403345	0.0202909	0.0311407
813945	k__Bacteria; p__Proteobacteria; c__Gammaproteobacteria; o__Pseudomonadales; f__Pseudomonadaceae; g__; s__	2954	0.048262	0.0195848	0.0535337	0.0319562	0.0177909	0.035559
829851	k__Bacteria; p__Proteobacteria; c__Gammaproteobacteria; o__Pseudomonadales; f__Pseudomonadaceae; g__Pseudomonas; s__	2998	0.0439344	0.0168386	0.050227	0.0302699	0.0158975	0.0340933
1056462	k__Bacteria; p__Tenericutes; c__Mollicutes; o__Entomoplasmatales; f__Entomoplasmataceae; g__; s__	3175	0.0348186	0.0117316	0.0383733	0.029451	0.0133865	0.0275048
New.1.ReferenceOTU2881	k__Bacteria; p__Proteobacteria; c__Gammaproteobacteria; o__Xanthomonadales; f__Xanthomonadaceae	3075	0.0300043	0.0133215	0.0259154	0.0255074	0.0170972	0.0293692
678291	k__Bacteria; p__Proteobacteria; c__Gammaproteobacteria; o__Legionellales; f__Coxiellaceae; g__Rickettsiella; s__	3087	0.0287021	0.0125266	0.0238282	0.0259137	0.0173636	0.0267134
74576	k__Bacteria; p__Firmicutes; c__Bacilli; o__Lactobacillales; f__Lactobacillaceae; g__Lactobacillus; s__	2818	0.0142195	0.0023729	0.0167534	0.0506134	0.0117756	0.060278
New.0.CleanUp.ReferenceOTU27490	k__Bacteria; p__Firmicutes; c__Bacilli; o__Bacillales; f__Alicyclobacillaceae; g__Alicyclobacillus; s__	3052	0.0122595	0.00375798	0.010854	0.0139123	0.00440732	0.010259
830290	k__Bacteria; p__Proteobacteria; c__Gammaproteobacteria; o__Vibrionales; f__Pseudoalteromonadaceae; g__Pseudoalteromonas; s__	3143	0.0117597	0.00420364	0.0129962	0.0115575	0.00550798	0.0156475
788519	k__Bacteria; p__Proteobacteria; c__Betaproteobacteria; o__Burkholderiales; f__Oxalobacteraceae; g__Herbaspirillum; s__	3212	0.0109836	0.00443249	0.0120734	0.00895702	0.00631925	0.00840112
778478	k__Bacteria; p__Proteobacteria; c__Gammaproteobacteria; o__Enterobacteriales; f__Enterobacteriaceae; g__; s__	2779	0.00674802	0.00213196	0.00552587	0.00928376	0.00276197	0.00685015
820379	k__Bacteria; p__Proteobacteria; c__Betaproteobacteria; o__Burkholderiales; f__Alcaligenaceae; g__; s__	3184	0.00660332	0.00281851	0.00818441	0.00623697	0.00425879	0.00925178
963344	k__Bacteria; p__Proteobacteria; c__Gammaproteobacteria; o__Pseudomonadales; f__Moraxellaceae; g__Enhydrobacter; s__	3006	0.00645866	0.00503475	0.00619603	0.0146374	0.00802993	0.0190398
1084865	k__Bacteria; p__Firmicutes; c__Bacilli; o__Bacillales; f__Staphylococcaceae; g__Staphylococcus; s__	3096	0.00594564	0.0236922	0.00730558	0.00965293	0.0152382	0.0111664
818602	k__Bacteria; p__Proteobacteria; c__Gammaproteobacteria; o__Pseudomonadales; f__Pseudomonadaceae; g__Pseudomonas; s__	2552	0.00390675	0.00309553	0.00476783	0.00351275	0.00262267	0.00455375
1101451	k__Bacteria; p__Actinobacteria; c__Actinobacteria; o__Actinomycetales; f__Micrococcaceae; g__Micrococcus; s__	3158	0.00388047	0.0170917	0.00507547	0.00694884	0.0129566	0.00868776
332714	k__Bacteria; p__Proteobacteria; c__Alphaproteobacteria; o__Rickettsiales; f__Rickettsiaceae; g__Rickettsia; s__	3155	0.00339376	0.00202356	0.00298816	0.00369127	0.00353865	0.00422968
New.0.CleanUp.ReferenceOTU489502	k__Bacteria; p__Proteobacteria; c__Gammaproteobacteria; o__Xanthomonadales; f__Xanthomonadaceae; g__Stenotrophomonas; s__acidaminiphila	3039	0.00317015	0.00126476	0.0032738	0.00430104	0.00262019	0.00421035
New.0.ReferenceOTU691	k__Bacteria; p__Proteobacteria; c__Gammaproteobacteria; o__Xanthomonadales; f__Xanthomonadaceae; g__Luteimonas; s__	2971	0.00294654	0.00163816	0.00252678	0.00389178	0.00439367	0.00450102
New.1.ReferenceOTU2758	k__Bacteria; p__Firmicutes; c__Bacilli; o__Lactobacillales; f__Carnobacteriaceae; g__Granulicatella; s__	3179	0.00282814	0.00121658	0.00186763	0.00306582	0.00217283	0.00270532
1078207	k__Bacteria; p__Firmicutes; c__Bacilli; o__Lactobacillales; f__Streptococcaceae; g__Streptococcus; s__	3123	0.00277555	0.00691375	0.00218622	0.00747865	0.0103186	0.00355357
New.0.ReferenceOTU96	k__Bacteria; p__Proteobacteria; c__Gammaproteobacteria; o__Pseudomonadales; f__Pseudomonadaceae; g__; s__	3092	0.00257825	9.64481e-05	0.00119753	0.00860627	0.000455462	0.00415825
New.0.ReferenceOTU600	k__Bacteria; p__Proteobacteria; c__Alphaproteobacteria; o__Rhizobiales; f__Rhizobiaceae	3196	0.00224938	0.000770931	0.0035045	0.00292415	0.00171634	0.00519855
1148209	k__Bacteria; p__Proteobacteria; c__Alphaproteobacteria; o__Rickettsiales; f__; g__; s__	3093	0.0021573	0.000782979	0.00218622	0.00397918	0.00183648	0.00315405
New.0.CleanUp.ReferenceOTU314536	k__Bacteria; p__Firmicutes; c__Bacilli; o__Bacillales; f__Alicyclobacillaceae; g__Alicyclobacillus; s__	3196	0.00209152	0.000626383	0.00181268	0.00235667	0.00100221	0.00200986
1084045	k__Bacteria; p__Firmicutes; c__Bacilli; o__Bacillales; f__Bacillaceae; g__Bacillus; s__	3187	0.00172325	0.00191517	0.000505423	0.0132104	0.00230806	0.00154994
662310	k__Bacteria; p__Firmicutes; c__Bacilli; o__Bacillales; f__Planococcaceae; g__Planomicrobium; s__	3159	0.00169695	0.00197541	0.000428532	0.0143511	0.00369193	0.00213304
1097359	k__Bacteria; p__Proteobacteria; c__Gammaproteobacteria; o__Pseudomonadales; f__Moraxellaceae; g__Acinetobacter; s__lwoffii	3214	0.00163116	0.0116835	0.00248284	0.00394529	0.0230335	0.00472253
112194	k__Bacteria; p__Proteobacteria; c__Alphaproteobacteria; o__Rickettsiales; f__Rickettsiaceae; g__Rickettsia; s__	3007	0.00144698	0.000554119	0.00125242	0.00182321	0.000867517	0.00167406
338952	k__Bacteria; p__Firmicutes; c__Bacilli; o__Bacillales; f__Planococcaceae; g__Planomicrobium; s__	3203	0.00143387	0.00174655	0.000340646	0.0100708	0.00208112	0.0014077
276106	k__Bacteria; p__Proteobacteria; c__Gammaproteobacteria; o__Pseudomonadales; f__Moraxellaceae; g__; s__	2879	0.00142072	0.000590271	3.30491e-05	0.012303	0.00125148	0.000231994
328340	k__Bacteria; p__Proteobacteria; c__Gammaproteobacteria; o__Pseudomonadales; f__Pseudomonadaceae; g__; s__	3235	0.00142067	0.000481853	0.00152705	0.00162383	0.00081171	0.00163925
1111200	k__Bacteria; p__Proteobacteria; c__Betaproteobacteria; o__Burkholderiales; f__Oxalobacteraceae; g__; s__	3196	0.00135496	0.00145748	0.000153891	0.0117335	0.00191514	0.000912667
New.1.ReferenceOTU600	k__Bacteria; p__Proteobacteria; c__Gammaproteobacteria; o__Xanthomonadales; f__Xanthomonadaceae	2844	0.00132862	0.000397554	0.0010547	0.00259671	0.00101688	0.00217997
633252	k__Bacteria; p__Proteobacteria; c__Gammaproteobacteria; o__Pseudomonadales; f__Pseudomonadaceae; g__Pseudomonas; s__	2897	0.00131547	0.00214402	0.00101076	0.00393985	0.00363325	0.00216549
833853	k__Bacteria; p__Proteobacteria; c__Betaproteobacteria; o__Burkholderiales; f__Comamonadaceae; g__Limnohabitans; s__	2922	0.00131545	0.000758884	0.00120848	0.00223662	0.00150126	0.00163371
840291	k__Bacteria; p__Proteobacteria; c__Gammaproteobacteria; o__Pseudomonadales; f__Moraxellaceae; g__Acinetobacter; s__	2937	0.00130232	0.000156668	0.000999773	0.00518704	0.000548249	0.00283532
548576	k__Bacteria; p__Proteobacteria; c__Gammaproteobacteria; o__Pseudomonadales; f__Moraxellaceae; g__Psychrobacter; s__	2820	0.00127602	0.00056618	4.40338e-05	0.010709	0.0011838	0.000252897
1040713	k__Bacteria; p__Actinobacteria; c__Actinobacteria; o__Actinomycetales; f__Corynebacteriaceae; g__Corynebacterium; s__	3194	0.00126285	0.00869641	0.0021203	0.00279656	0.0130659	0.00318498
8028	k__Bacteria; p__Proteobacteria; c__Gammaproteobacteria; o__Legionellales; f__Coxiellaceae; g__Rickettsiella; s__	3087	0.00123652	0.000566168	0.00108765	0.00162873	0.00100799	0.00167442
New.0.CleanUp.ReferenceOTU148388	k__Bacteria; p__Cyanobacteria; c__Chloroplast; o__Streptophyta; f__; g__; s__	3117	0.00122341	0.00144544	0.00013192	0.0102498	0.00344309	0.000962859
1047041	k__Bacteria; p__Actinobacteria; c__Actinobacteria; o__Actinomycetales; f__Corynebacteriaceae; g__Corynebacterium; s__	2971	0.00121024	0.00222833	0.00268059	0.00303534	0.00253254	0.0117091
1504802	k__Bacteria; p__Firmicutes; c__Bacilli; o__Lactobacillales; f__Carnobacteriaceae; g__Granulicatella; s__	3095	0.00117075	0.000469815	0.00110961	0.00163292	0.000985575	0.00170563
820346	k__Bacteria; p__Proteobacteria; c__Gammaproteobacteria; o__Enterobacteriales; f__Enterobacteriaceae; g__; s__	3168	0.00114446	0.00210788	0.00187861	0.00292227	0.00231226	0.00423056
812921	k__Bacteria; p__Proteobacteria; c__Alphaproteobacteria; o__Rhodobacterales; f__Rhodobacteraceae	3186	0.00113133	0.00171042	0.000164873	0.00707886	0.00252399	0.00061577
1131894	k__Bacteria; p__Cyanobacteria; c__Chloroplast; o__Streptophyta; f__; g__; s__	3198	0.00109186	0.00422777	0.00107668	0.00299551	0.00463571	0.00253786
616310	k__Bacteria; p__Cyanobacteria; c__Chloroplast; o__Streptophyta; f__; g__; s__	3246	0.00109185	0.0192116	0.00102174	0.00419829	0.034892	0.00234791
766768	k__Bacteria; p__Firmicutes; c__Bacilli; o__Lactobacillales; f__Enterococcaceae; g__Enterococcus; s__	2592	0.00101291	0.000457768	0.000922863	0.0015169	0.000795829	0.00154892
839235	k__Bacteria; p__Proteobacteria; c__Gammaproteobacteria; o__Aeromonadales; f__Aeromonadaceae; g__; s__	2824	0.000999782	0.000782971	0.000922885	0.00448255	0.00113026	0.00363097
279576	k__Bacteria; p__Proteobacteria; c__Betaproteobacteria; o__Burkholderiales; f__Comamonadaceae; g__Methylibium	2906	0.000973463	0.000228932	0.00086795	0.00188407	0.000765359	0.00244968
305430	k__Bacteria; p__Actinobacteria; c__Actinobacteria; o__Actinomycetales; f__Intrasporangiaceae; g__; s__	3039	0.000934033	0.000554127	0.000263747	0.00808815	0.00098456	0.00139686
968675	k__Bacteria; p__Proteobacteria; c__Gammaproteobacteria; o__Pasteurellales; f__Pasteurellaceae; g__Haemophilus; s__parainfluenzae	3140	0.000920854	0.00560085	0.000922877	0.00232626	0.0280791	0.00244529
4295230	k__Bacteria; p__Bacteroidetes; c__Flavobacteriia; o__Flavobacteriales; f__[Weeksellaceae]; g__Elizabethkingia; s__meningoseptica	2873	0.000920849	0.000228932	0.000747099	0.00179682	0.000682176	0.00153011
556184	k__Bacteria; p__Proteobacteria; c__Gammaproteobacteria; o__Pseudomonadales; f__Pseudomonadaceae; g__Pseudomonas; s__	3122	0.000907678	0.000313235	0.000780038	0.00156541	0.000774774	0.00118379
262379	k__Bacteria; p__Cyanobacteria; c__Chloroplast; o__Streptophyta; f__; g__; s__	3238	0.000868235	0.0160438	0.00291129	0.00234641	0.0200323	0.00565838
835499	k__Bacteria; p__Proteobacteria; c__Alphaproteobacteria; o__Rickettsiales; f__Rickettsiaceae; g__Wolbachia; s__	2604	0.000841934	0.000602328	0.00109865	0.00278564	0.00247297	0.00251099
1132275	k__Bacteria; p__Proteobacteria; c__Alphaproteobacteria; o__Rickettsiales; f__; g__; s__	2610	0.000815608	0.000614356	0.00103272	0.00162745	0.00186756	0.00186555
New.0.CleanUp.ReferenceOTU31584	k__Bacteria; p__Tenericutes; c__Mollicutes; o__Entomoplasmatales; f__Entomoplasmataceae; g__; s__	3202	0.0008156	0.000337329	0.000802005	0.00107215	0.000810468	0.000928114
1090059	k__Bacteria; p__Firmicutes; c__Bacilli; o__Lactobacillales; f__Carnobacteriaceae; g__Granulicatella; s__	3104	0.000763017	0.00112021	0.000373597	0.00368698	0.00195924	0.0015161
New.1.CleanUp.ReferenceOTU1261031	k__Bacteria; p__Firmicutes; c__Bacilli; o__Lactobacillales; f__Enterococcaceae; g__Enterococcus; s__	2994	0.000736687	0.000204842	0.000494433	0.00144475	0.000575603	0.00110282
New.0.CleanUp.ReferenceOTU117249	k__Bacteria; p__Firmicutes; c__Bacilli; o__Bacillales; f__Alicyclobacillaceae; g__Alicyclobacillus; s__	3162	0.000736677	0.000192797	0.000615267	0.00121755	0.000547708	0.00112642
New.0.CleanUp.ReferenceOTU272790	k__Bacteria; p__Bacteroidetes; c__Flavobacteriia; o__Flavobacteriales; f__[Weeksellaceae]; g__Elizabethkingia; s__meningoseptica	3113	0.000697231	9.64451e-05	0.00095583	0.0015891	0.000367688	0.00231935
780555	k__Bacteria; p__Proteobacteria; c__Gammaproteobacteria; o__Pseudomonadales; f__Pseudomonadaceae; g__; s__	3247	0.000697231	0.0037821	0.00128538	0.00189136	0.00456167	0.00176783
New.0.CleanUp.ReferenceOTU24047	k__Bacteria; p__Firmicutes; c__Bacilli; o__Bacillales; f__Alicyclobacillaceae; g__Alicyclobacillus; s__	3150	0.00069722	0.00018075	0.000769059	0.00120289	0.000442847	0.00124063
706432	k__Bacteria; p__Proteobacteria; c__Gammaproteobacteria; o__Pseudomonadales; f__Moraxellaceae; g__Acinetobacter; s__	3209	0.000618316	0.0041796	0.00108767	0.00183452	0.00434009	0.00310046
1074210	k__Bacteria; p__Firmicutes; c__Bacilli; o__Gemellales; f__Gemellaceae; g__Gemella; s__	3004	0.000565702	0.00152974	0.000582324	0.00164054	0.00307773	0.00180338
New.0.CleanUp.ReferenceOTU333718	k__Bacteria; p__Firmicutes; c__Bacilli; o__Lactobacillales; f__Lactobacillaceae; g__Lactobacillus; s__	3048	0.000552546	8.44024e-05	0.000791048	0.00147204	0.000470807	0.00174425
New.0.CleanUp.ReferenceOTU147829	k__Bacteria; p__Firmicutes; c__Bacilli; o__Bacillales; f__Alicyclobacillaceae; g__Alicyclobacillus; s__	3198	0.00055253	8.44013e-05	0.000494419	0.000951062	0.00038654	0.000789411
557974	k__Bacteria; p__Proteobacteria; c__Gammaproteobacteria; o__Pseudomonadales; f__Pseudomonadaceae; g__Pseudomonas; s__	3114	0.000539374	0.000156663	0.00057132	0.000833868	0.000395068	0.00130168
161677	k__Bacteria; p__Proteobacteria; c__Gammaproteobacteria; o__Pseudomonadales; f__Moraxellaceae; g__Acinetobacter	3086	0.000526247	0.00152975	0.00092289	0.00334514	0.00267144	0.0040998
748636	k__Bacteria; p__Actinobacteria; c__Actinobacteria; o__Actinomycetales; f__Microbacteriaceae; g__Curtobacterium; s__	3155	0.000526238	0.00258969	0.00104372	0.00175769	0.00305302	0.00320928
587804	k__Bacteria; p__Proteobacteria; c__Betaproteobacteria; o__Burkholderiales; f__Comamonadaceae; g__; s__	2998	0.000499939	0.000734793	0.00113162	0.00259222	0.00109823	0.00560098
947112	k__Bacteria; p__Actinobacteria; c__Actinobacteria; o__Actinomycetales; f__Corynebacteriaceae; g__Corynebacterium; s__	3197	0.000499932	0.0027583	0.000966817	0.00146403	0.003067	0.00199636
1051212	k__Bacteria; p__Firmicutes; c__Bacilli; o__Lactobacillales; f__Carnobacteriaceae; g__Granulicatella; s__	2894	0.000460463	0.000108489	0.000120927	0.00109318	0.000380484	0.00035798
831401	k__Bacteria; p__Proteobacteria; c__Gammaproteobacteria; o__Pseudomonadales; f__Pseudomonadaceae	3059	0.000460448	0.000168706	0.000450481	0.000637215	0.000405216	0.000773817
851865	k__Bacteria; p__Firmicutes; c__Clostridia; o__Clostridiales; f__Ruminococcaceae; g__Faecalibacterium; s__prausnitzii	2983	0.000447321	0.0008432	0.000131919	0.00219619	0.00225675	0.000666233
153978	k__Bacteria; p__Cyanobacteria; c__Chloroplast; o__Streptophyta; f__; g__; s__	3232	0.00044732	0.00550452	0.000208811	0.00183759	0.0102556	0.000564646
732609	k__Bacteria; p__Actinobacteria; c__Actinobacteria; o__Actinomycetales; f__Cellulomonadaceae	3020	0.000447318	0.00332439	0.00065922	0.00142669	0.0207699	0.00165179
730049	k__Bacteria; p__Firmicutes; c__Bacilli; o__Bacillales; f__Staphylococcaceae; g__Staphylococcus; s__	3185	0.000447318	0.00262581	0.000747103	0.00162491	0.00499184	0.00176353
New.1.ReferenceOTU541	k__Bacteria; p__Firmicutes; c__Bacilli; o__Lactobacillales	3009	0.000447308	7.23567e-05	0.00028571	0.00090864	0.000301821	0.000917006
510927	k__Bacteria; p__Proteobacteria; c__Gammaproteobacteria; o__Xanthomonadales; f__Xanthomonadaceae; g__Stenotrophomonas; s__acidaminiphila	3170	0.000447303	3.62256e-05	0.000494429	0.00143587	0.000242681	0.00114197
1042479	k__Bacteria; p__Bacteroidetes; c__Bacteroidia; o__Bacteroidales; f__Prevotellaceae; g__Prevotella; s__melaninogenica	2756	0.000434166	0.00126478	0.000164875	0.00160816	0.00348076	0.000714817
1011712	k__Bacteria; p__Actinobacteria; c__Actinobacteria; o__Actinomycetales; f__Corynebacteriaceae; g__Corynebacterium; s__	2792	0.000434166	0.00104796	0.000758101	0.00185851	0.00289873	0.0029055
646549	k__Bacteria; p__Proteobacteria; c__Gammaproteobacteria; o__Pseudomonadales; f__Pseudomonadaceae; g__Pseudomonas; s__	2522	0.00043416	0.00066252	0.000263731	0.00128039	0.0010326	0.000530931
812971	k__Bacteria; p__Actinobacteria; c__Actinobacteria; o__Actinomycetales; f__Micrococcaceae; g__Arthrobacter	3230	0.000421006	0.0045048	0.00063725	0.00100313	0.00383086	0.00164711
535196	k__Bacteria; p__Proteobacteria; c__Alphaproteobacteria; o__Rhodobacterales; f__Rhodobacteraceae; g__Paracoccus; s__	3167	0.000407855	0.00295103	0.000615277	0.00152283	0.00447869	0.00169477
New.0.CleanUp.ReferenceOTU237200	k__Bacteria; p__Cyanobacteria; c__Chloroplast; o__Streptophyta; f__; g__; s__	3210	0.000394709	0.00964798	0.000373602	0.00286948	0.0165552	0.00152332
1074625	k__Bacteria; p__Actinobacteria; c__Actinobacteria; o__Actinomycetales; f__Microbacteriaceae; g__; s__	3204	0.000394699	0.00372189	0.000637248	0.00125699	0.00338332	0.0014255
New.0.CleanUp.ReferenceOTU304927	Unassigned	2681	0.00038155	4.82703e-05	8.79777e-05	0.00156365	0.000343632	0.000604703
530833	k__Bacteria; p__Actinobacteria; c__Actinobacteria; o__Actinomycetales; f__Micrococcaceae; g__Microbispora; s__rosea	3214	0.000381548	0.00523955	0.00101076	0.00133697	0.00605547	0.00249537
613575	k__Bacteria; p__Proteobacteria; c__Gammaproteobacteria; o__Vibrionales; f__Vibrionaceae; g__Vibrio; s__	2806	0.000368398	4.82709e-05	0.000549369	0.00128557	0.000343637	0.00174267
1082539	k__Bacteria; p__Firmicutes; c__Bacilli; o__Lactobacillales; f__Streptococcaceae; g__Streptococcus; s__	3044	0.000368394	0.000855235	0.000285713	0.00159591	0.00130881	0.00104044
1107027	k__Bacteria; p__Firmicutes; c__Bacilli; o__Lactobacillales; f__Lactobacillaceae; g__Lactobacillus; s__	2844	0.000355248	0.000722768	9.36345e-08	0.00275074	0.00270273	9.26442e-23
New.1.ReferenceOTU2581	k__Bacteria; p__Bacteroidetes; c__Flavobacteriia; o__Flavobacteriales; f__[Weeksellaceae]; g__Elizabethkingia; s__meningoseptica	3008	0.000355236	1.21372e-05	0.000142899	0.00098248	0.000109059	0.000433876
New.1.ReferenceOTU1472	k__Bacteria; p__Firmicutes; c__Bacilli; o__Bacillales; f__Alicyclobacillaceae; g__Alicyclobacillus; s__	2979	0.00035523	8.43993e-05	0.000351615	0.00073788	0.000277789	0.000668924
New.0.CleanUp.ReferenceOTU113568	k__Bacteria; p__Firmicutes; c__Bacilli; o__Bacillales; f__Alicyclobacillaceae; g__Alicyclobacillus; s__	3056	0.000355226	7.23556e-05	0.000296688	0.000642626	0.000258869	0.00060188
New.1.ReferenceOTU2715	k__Bacteria; p__Firmicutes; c__Bacilli; o__Lactobacillales	2585	0.000342077	0.00012053	9.89564e-05	0.000717069	0.000325401	0.000298413
1108638	k__Bacteria; p__Actinobacteria; c__Actinobacteria; o__Actinomycetales; f__Actinomycetaceae; g__Actinomyces; s__	2957	0.000328937	0.000698663	0.000230789	0.00177938	0.00122914	0.00105918
716006	k__Bacteria; p__Firmicutes; c__Bacilli; o__Lactobacillales; f__Streptococcaceae; g__Lactococcus; s__	3234	0.000328931	0.00417958	0.00203244	0.000937052	0.0050146	0.00581497
580312	k__Bacteria; p__Proteobacteria; c__Alphaproteobacteria; o__Sphingomonadales; f__Sphingomonadaceae; g__Sphingomonas; s__	3240	0.000315785	0.0052275	0.00101077	0.00166343	0.00517107	0.00298439
New.0.CleanUp.ReferenceOTU177452	k__Bacteria; p__Cyanobacteria; c__Chloroplast; o__Streptophyta; f__; g__; s__	2614	0.000302633	0.000445733	3.30493e-05	0.00250723	0.0012342	0.000231995
510422	k__Bacteria; p__Actinobacteria; c__Actinobacteria; o__Actinomycetales; f__Micrococcaceae; g__Rothia; s__dentocariosa	2662	0.000302628	0.00055413	8.79762e-05	0.00108811	0.00137276	0.00048361
564704	k__Bacteria; p__Firmicutes; c__Bacilli; o__Lactobacillales; f__Leuconostocaceae; g__; s__	2533	0.000302625	0.000626391	0.00071415	0.00111202	0.00113729	0.00208165
590825	k__Bacteria; p__Proteobacteria; c__Gammaproteobacteria; o__Oceanospirillales; f__Oceanospirillaceae; g__Marinomonas; s__	2944	0.000302624	0.00018076	2.20631e-05	0.000888526	0.0014235	0.000146555
291187	k__Bacteria; p__Proteobacteria; c__Betaproteobacteria; o__Burkholderiales; f__Comamonadaceae; g__Comamonas; s__	2561	0.000302623	8.44023e-05	0.000406553	0.000917648	0.000416527	0.00118542
New.0.CleanUp.ReferenceOTU548495	k__Bacteria; p__Tenericutes; c__Mollicutes; o__Entomoplasmatales; f__Entomoplasmataceae; g__; s__	2641	0.000302615	0.000108487	0.00031866	0.000628473	0.000347396	0.000693204
235663	k__Bacteria; p__Proteobacteria; c__Gammaproteobacteria; o__Vibrionales; f__Pseudoalteromonadaceae; g__Pseudoalteromonas; s__	2961	0.00030261	9.64426e-05	0.000274715	0.000513303	0.000295007	0.000514772
937813	k__Bacteria; p__Firmicutes; c__Clostridia; o__Clostridiales; f__[Tissierellaceae]; g__Anaerococcus; s__	2610	0.000289478	0.000445729	0.000131918	0.00155395	0.000881294	0.000577962
2529960	k__Bacteria; p__Proteobacteria; c__Alphaproteobacteria; o__Rickettsiales; f__mitochondria	3212	0.000289477	0.004553	0.000406561	0.00164439	0.00933863	0.00219312
345540	k__Bacteria; p__Proteobacteria; c__Gammaproteobacteria; o__Enterobacteriales; f__Enterobacteriaceae; g__; s__	3027	0.000289473	0.000999774	0.000626263	0.00103606	0.00139665	0.00162787
338191	k__Bacteria; p__Firmicutes; c__Bacilli; o__Bacillales; f__Staphylococcaceae; g__Staphylococcus; s__aureus	3048	0.000289462	0.00101181	0.000362604	0.000644916	0.00110271	0.000831993
New.0.CleanUp.ReferenceOTU483626	k__Bacteria; p__Firmicutes; c__Bacilli; o__Lactobacillales; f__Carnobacteriaceae; g__Granulicatella; s__	3050	0.00028946	7.23565e-05	0.000131913	0.00055742	0.00030182	0.000397895
938948	k__Bacteria; p__Fusobacteria; c__Fusobacteriia; o__Fusobacteriales; f__Fusobacteriaceae; g__Fusobacterium; s__	2800	0.00027632	0.000782979	0.000175862	0.00105845	0.0017214	0.00119112
New.0.CleanUp.ReferenceOTU503910	k__Bacteria; p__Cyanobacteria; c__Chloroplast; o__Streptophyta; f__; g__; s__	3212	0.000276316	0.00475774	0.00081302	0.000836366	0.00639773	0.00175302
New.0.CleanUp.ReferenceOTU85911	k__Bacteria; p__Tenericutes; c__Mollicutes; o__Entomoplasmatales; f__Entomoplasmataceae; g__; s__	3088	0.000276307	0.000108488	0.000373581	0.000575593	0.000410912	0.000639972
976441	k__Bacteria; p__Bacteroidetes; c__Sphingobacteriia; o__Sphingobacteriales; f__Sphingobacteriaceae; g__Pedobacter; s__	2906	0.00026317	0.000578219	0.000241778	0.00179395	0.0012231	0.00189993
1110021	k__Bacteria; p__Actinobacteria; c__Actinobacteria; o__Actinomycetales; f__Geodermatophilaceae; g__Modestobacter; s__	3252	0.000263169	0.00508295	0.000373593	0.00174189	0.00562582	0.00100131
110514	k__Bacteria; p__Cyanobacteria; c__Chloroplast; o__Streptophyta; f__; g__; s__	3217	0.000263164	0.00478183	0.000373591	0.00105558	0.0102588	0.000967847
579608	k__Bacteria; p__Firmicutes; c__Bacilli; o__Lactobacillales; f__Streptococcaceae; g__Streptococcus; s__	3247	0.000263163	0.0039146	0.00131836	0.000863743	0.00424202	0.00281152
4343884	k__Bacteria; p__Proteobacteria; c__Alphaproteobacteria; o__Rhodospirillales; f__Acetobacteraceae; g__; s__	3196	0.000250018	0.00133703	0.000142906	0.00205214	0.00190238	0.00106431
1058954	k__Bacteria; p__Proteobacteria; c__Betaproteobacteria; o__Rhodocyclales; f__Rhodocyclaceae; g__Propionivibrio; s__	2447	0.000250014	2.41808e-05	9.36345e-08	0.00122571	0.00015329	9.26442e-23
1003206	k__Bacteria; p__Proteobacteria; c__Alphaproteobacteria; o__Sphingomonadales; f__Sphingomonadaceae; g__Sphingomonas; s__	3210	0.000250013	0.00258968	0.000582326	0.00114816	0.00266105	0.00213263
586093	k__Bacteria; p__Firmicutes; c__Bacilli; o__Lactobacillales; f__Lactobacillaceae; g__Lactobacillus; s__	3207	0.000250013	0.00380622	0.000307685	0.00141494	0.00626436	0.00119202
1091084	k__Bacteria; p__Firmicutes; c__Bacilli; o__Bacillales; f__[Exiguobacteraceae]; g__Exiguobacterium; s__	2753	0.000236859	0.000602309	0.000153887	0.0010618	0.000992918	0.000532758
819729	k__Bacteria; p__Actinobacteria; c__Actinobacteria; o__Actinomycetales; f__Micrococcaceae; g__; s__	3227	0.000236856	0.00405915	0.000373596	0.00088629	0.00402095	0.001648
889025	k__Bacteria; p__Proteobacteria; c__Gammaproteobacteria; o__Pseudomonadales; f__Moraxellaceae; g__Acinetobacter; s__	2706	0.000236856	0.00071071	0.000582332	0.000840599	0.00124659	0.00299385
555945	k__Bacteria; p__Firmicutes; c__Clostridia; o__Clostridiales	2805	0.000223711	0.000445733	5.50206e-05	0.00182471	0.000996716	0.000428575
518380	k__Bacteria; p__Proteobacteria; c__Betaproteobacteria; o__Burkholderiales; f__Comamonadaceae; g__; s__	2805	0.000223706	0.000530037	0.000296703	0.000787795	0.000882453	0.00109405
639502	k__Bacteria; p__Actinobacteria; c__Acidimicrobiia; o__Acidimicrobiales; f__OCS155; g__; s__	2579	0.000223704	0.000132584	0.000395569	0.000953895	0.000787798	0.0012652
318338	k__Bacteria; p__Actinobacteria; c__Actinobacteria; o__Actinomycetales; f__Micrococcaceae; g__Kocuria; s__palustris	3183	0.000223702	0.00260173	0.000560349	0.000770917	0.00335698	0.00171052
New.1.ReferenceOTU1807	k__Bacteria; p__Firmicutes; c__Bacilli; o__Lactobacillales; f__Enterococcaceae; g__Enterococcus; s__	2800	0.000223696	3.62245e-05	0.000142897	0.000552281	0.000186579	0.000407779
4014120	k__Bacteria; p__Firmicutes; c__Bacilli; o__Bacillales; f__Staphylococcaceae; g__Staphylococcus; s__	2544	0.000223696	0.000421633	0.000109942	0.00055228	0.000729845	0.000345982
New.0.CleanUp.ReferenceOTU351056	k__Bacteria; p__Proteobacteria; c__Gammaproteobacteria; o__Pseudomonadales; f__Pseudomonadaceae; g__Pseudomonas; s__	2898	0.000223694	4.82695e-05	0.000197824	0.000527933	0.000264421	0.000596857
708680	k__Bacteria; p__Firmicutes; c__Clostridia; o__Clostridiales; f__Lachnospiraceae; g__; s__	2788	0.000210555	0.000505957	2.20642e-05	0.00128019	0.00124508	0.000208431
12574	k__Bacteria; p__Actinobacteria; c__Actinobacteria; o__Actinomycetales; f__Actinomycetaceae; g__Actinomyces; s__	2576	0.000210555	0.000289147	0.000131917	0.00140741	0.000526916	0.000577962
80664	k__Bacteria; p__Proteobacteria; c__Gammaproteobacteria; o__Pseudomonadales; f__Moraxellaceae; g__; s__	2669	0.000210554	0.000554138	0.000142906	0.00123842	0.00130993	0.000932291
539107	k__Bacteria; p__Proteobacteria; c__Gammaproteobacteria; o__Enterobacteriales; f__Enterobacteriaceae	2469	0.000210553	0.000505953	0.000725147	0.000892904	0.00125472	0.00413933
517548	k__Bacteria; p__Proteobacteria; c__Gammaproteobacteria; o__Pasteurellales; f__Pasteurellaceae; g__Haemophilus; s__	2639	0.000210553	0.000517994	0.0002198	0.00112725	0.00120565	0.000822519
567669	k__Bacteria; p__Actinobacteria; c__Actinobacteria; o__Actinomycetales; f__Micrococcaceae; g__Kocuria; s__palustris	3146	0.000210553	0.00168633	0.00040655	0.00113885	0.00257313	0.00103718
New.1.CleanUp.ReferenceOTU1511300	k__Bacteria; p__Cyanobacteria; c__Chloroplast; o__Streptophyta; f__; g__; s__	2836	0.000210552	0.000481863	4.40347e-05	0.00148912	0.00099802	0.000293124
3812557	k__Bacteria; p__Proteobacteria; c__Gammaproteobacteria; o__Pseudomonadales; f__Pseudomonadaceae; g__; s__	2615	0.000210551	9.36345e-08	1.10783e-05	0.00110367	7.94093e-23	0.00010421
546825	k__Bacteria; p__Firmicutes; c__Bacilli; o__Bacillales; f__Bacillaceae; g__Bacillus; s__	2758	0.000210549	9.36345e-08	6.60051e-05	0.000783053	7.94093e-23	0.000439691
New.0.CleanUp.ReferenceOTU222947	k__Bacteria; p__Firmicutes; c__Bacilli; o__Bacillales; f__Alicyclobacillaceae; g__Alicyclobacillus; s__	2862	0.000210541	4.82682e-05	0.000208806	0.000494949	0.000214092	0.000457163
575305	k__Bacteria; p__Bacteroidetes; c__Sphingobacteriia; o__Sphingobacteriales; f__Sphingobacteriaceae; g__Pedobacter; s__	3205	0.0001974	0.0027824	0.000252761	0.00103866	0.00536467	0.00154441
114587	k__Bacteria; p__Actinobacteria; c__Actinobacteria; o__Actinomycetales; f__Pseudonocardiaceae; g__Pseudonocardia; s__	3081	0.000197399	0.000987737	0.000516411	0.00112378	0.00150052	0.00175585
995960	k__Bacteria; p__Actinobacteria; c__Actinobacteria; o__Actinomycetales; f__Dermabacteraceae; g__Brachybacterium	3132	0.000197396	0.00137316	0.000351622	0.000743498	0.00181447	0.000906014
New.0.CleanUp.ReferenceOTU48298	k__Bacteria; p__Bacteroidetes; c__[Saprospirae]; o__[Saprospirales]; f__Chitinophagaceae; g__Flavisolibacter; s__	2559	0.000184248	0.000240975	2.20642e-05	0.00159483	0.000572069	0.000208431
966091	k__Bacteria; p__Actinobacteria; c__Actinobacteria; o__Actinomycetales; f__Geodermatophilaceae	2633	0.000184246	0.000361416	0.000219804	0.00103473	0.000720848	0.00105633
1084182	k__Bacteria; p__Actinobacteria; c__Actinobacteria; o__Actinomycetales; f__Corynebacteriaceae; g__Corynebacterium; s__	3014	0.000184242	0.000782975	0.000109942	0.00080614	0.0012895	0.000345982
505587	k__Bacteria; p__Firmicutes; c__Clostridia; o__Clostridiales; f__[Tissierellaceae]; g__Finegoldia; s__	3207	0.000184242	0.00350508	0.000186845	0.000701469	0.0133994	0.000782983
New.1.ReferenceOTU2583	k__Bacteria; p__Actinobacteria; c__Actinobacteria; o__Actinomycetales; f__Nocardiaceae; g__Nocardia; s__	2646	0.000184242	0.00026507	0.000472464	0.000806139	0.00138872	0.00125177
819037	k__Bacteria; p__Proteobacteria; c__Betaproteobacteria; o__Burkholderiales; f__Comamonadaceae	3128	0.000184241	0.00110818	0.000208815	0.000662918	0.00155968	0.000777411
1088305	k__Bacteria; p__Actinobacteria; c__Actinobacteria; o__Actinomycetales; f__Corynebacteriaceae; g__Corynebacterium; s__	3251	0.00018424	0.00554065	0.000955828	0.000621981	0.00526563	0.00205311
970028	k__Bacteria; p__Proteobacteria; c__Betaproteobacteria; o__Burkholderiales; f__Oxalobacteraceae; g__; s__	2810	0.00017109	0.000445727	9.89615e-05	0.000656492	0.000853539	0.000646934
New.1.ReferenceOTU1752	Unassigned	2536	0.000171086	2.41811e-05	4.40335e-05	0.00054725	0.000153292	0.000252895
New.0.CleanUp.ReferenceOTU221243	k__Bacteria; p__Tenericutes; c__Mollicutes; o__Entomoplasmatales; f__Entomoplasmataceae; g__; s__	2849	0.000171081	2.41811e-05	0.000120927	0.000409857	0.000153291	0.00035798
2534140	k__Bacteria; p__Proteobacteria; c__Gammaproteobacteria; o__Pseudomonadales; f__Pseudomonadaceae; g__; s__	2945	0.000171081	8.43996e-05	0.000296686	0.000409858	0.00027779	0.000544396
513398	k__Bacteria; p__Bacteroidetes; c__[Saprospirae]; o__[Saprospirales]; f__Chitinophagaceae; g__Segetibacter; s__	2581	0.000157941	0.0003012	9.36345e-08	0.001367	0.000739918	9.26442e-23
866365	k__Bacteria; p__Proteobacteria; c__Alphaproteobacteria; o__Caulobacterales; f__Caulobacteraceae; g__; s__	2725	0.00015794	0.000337328	0.000109949	0.00136699	0.000698775	0.000702219
1108960	k__Bacteria; p__Proteobacteria; c__Alphaproteobacteria; o__Sphingomonadales; f__Sphingomonadaceae; g__Sphingomonas	3141	0.000157938	0.00118045	0.000670214	0.000827744	0.00165068	0.00232003
1646255	k__Bacteria; p__Proteobacteria; c__Alphaproteobacteria; o__Rickettsiales; f__mitochondria	3200	0.000157938	0.0021079	0.000186843	0.000973735	0.00338226	0.000693736
968954	k__Bacteria; p__Firmicutes; c__Bacilli; o__Lactobacillales; f__Streptococcaceae; g__Streptococcus; s__	3068	0.000157937	0.000975684	0.000417544	0.000761552	0.00250697	0.0019041
370584	k__Bacteria; p__Proteobacteria; c__Alphaproteobacteria; o__Rhodobacterales; f__Rhodobacteraceae; g__Paracoccus	2512	0.000157936	0.000505952	0.000373599	0.000707857	0.000973741	0.00128902
1060565	k__Bacteria; p__Proteobacteria; c__Alphaproteobacteria; o__Rhizobiales; f__Methylobacteriaceae; g__Methylobacterium; s__adhaesivum	3208	0.000157936	0.00193926	0.000252759	0.000649739	0.00206664	0.00111492
223418	k__Bacteria; p__Actinobacteria; c__Actinobacteria; o__Actinomycetales; f__Geodermatophilaceae; g__; s__	3198	0.000157935	0.00191517	0.000175856	0.000669674	0.00258842	0.000585221
New.0.CleanUp.ReferenceOTU104129	k__Bacteria; p__Firmicutes; c__Bacilli; o__Bacillales; f__Alicyclobacillaceae; g__Alicyclobacillus; s__	3013	0.00015793	9.36345e-08	0.000186837	0.000487913	7.94093e-23	0.000466573
1097208	k__Bacteria; p__Firmicutes; c__Bacilli; o__Bacillales; f__Staphylococcaceae; g__Staphylococcus; s__aureus	2889	0.000157929	0.000614343	0.000175854	0.000460173	0.000928903	0.000482347
New.0.CleanUp.ReferenceOTU30409	k__Bacteria; p__Tenericutes; c__CK-1C4-19; o__; f__; g__; s__	2731	0.000157928	2.41811e-05	0.000142899	0.00039895	0.000153292	0.000458491
4364838	k__Bacteria; p__Proteobacteria; c__Alphaproteobacteria; o__Rhodospirillales; f__Rhodospirillaceae; g__Skermanella; s__	3241	0.000144785	0.00456504	0.000252763	0.000969017	0.00511456	0.00124521
754778	k__Bacteria; p__Proteobacteria; c__Gammaproteobacteria; o__Enterobacteriales; f__Enterobacteriaceae; g__Erwinia; s__	3184	0.000144782	0.00228857	0.000274729	0.000621847	0.00419445	0.000914375
808372	k__Bacteria; p__Proteobacteria; c__Betaproteobacteria; o__Burkholderiales; f__Oxalobacteraceae; g__; s__	3245	0.000144781	0.00369781	8.79748e-05	0.000578008	0.00358187	0.000409855
1017181	k__Bacteria; p__Actinobacteria; c__Actinobacteria; o__Actinomycetales; f__Micrococcaceae; g__Rothia; s__mucilaginosa	2811	0.00014478	0.000638439	0.000494447	0.000554791	0.0012851	0.00199595
835594	k__Bacteria; p__Proteobacteria; c__Alphaproteobacteria; o__Rhizobiales; f__Bradyrhizobiaceae; g__Balneimonas; s__	3028	0.00014478	0.000819112	0.000142905	0.000642646	0.00141502	0.000819441
822419	k__Bacteria; p__Proteobacteria; c__Betaproteobacteria; o__Burkholderiales; f__Oxalobacteraceae; g__Janthinobacterium; s__	3228	0.000144779	0.00224038	6.60042e-05	0.00055479	0.00260874	0.000356979
271906	k__Bacteria; p__Proteobacteria; c__Gammaproteobacteria; o__Pseudomonadales; f__Pseudomonadaceae; g__Pseudomonas; s__pseudoalcaligenes	2788	0.000144775	2.41809e-05	0.000153881	0.000387288	0.000153291	0.000389924
2534143	k__Bacteria; p__Proteobacteria; c__Gammaproteobacteria; o__Pseudomonadales; f__Pseudomonadaceae; g__Pseudomonas; s__	3063	0.000144774	3.62246e-05	0.000230773	0.000351698	0.00018658	0.000421162
1053898	k__Bacteria; p__Firmicutes; c__Clostridia; o__Clostridiales; f__[Tissierellaceae]; g__Peptoniphilus; s__	3114	0.00013163	0.00112023	0.000252762	0.000832333	0.00185831	0.00155858
1081014	k__Bacteria; p__Proteobacteria; c__Deltaproteobacteria; o__Desulfuromonadales; f__Geobacteraceae; g__Geobacter; s__	2469	0.000131629	9.36345e-08	3.30502e-05	0.000655577	7.94093e-23	0.000312654
1091060	k__Bacteria; p__Proteobacteria; c__Alphaproteobacteria; o__Sphingomonadales; f__Sphingomonadaceae; g__Sphingomonas; s__	2870	0.000131629	0.000602303	0.000318672	0.000731425	0.00102865	0.00119374
New.1.ReferenceOTU2706	Unassigned	2657	0.000131625	9.36345e-08	6.6003e-05	0.000439405	7.94093e-23	0.00028897
918389	k__Bacteria; p__Proteobacteria; c__Gammaproteobacteria; o__Pasteurellales; f__Pasteurellaceae; g__; s__	2687	0.000118477	0.000421644	0.000230792	0.00091691	0.000995114	0.00170324
821608	k__Bacteria; p__Proteobacteria; c__Alphaproteobacteria; o__Sphingomonadales; f__Sphingomonadaceae; g__Kaistobacter; s__	3212	0.000118477	0.00191517	0.000208817	0.00072465	0.00219029	0.000919775
147685	k__Bacteria; p__Proteobacteria; c__Betaproteobacteria; o__Burkholderiales; f__Oxalobacteraceae; g__; s__	3005	0.000118476	0.000481862	2.20643e-05	0.000810322	0.000840867	0.000208432
669098	k__Bacteria; p__Proteobacteria; c__Alphaproteobacteria; o__Rhodobacterales; f__Rhodobacteraceae; g__Paracoccus; s__	3189	0.000118476	0.00139725	0.000219803	0.00072465	0.00188752	0.00092318
467605	k__Bacteria; p__Cyanobacteria; c__Chloroplast; o__Streptophyta; f__; g__; s__	3134	0.000118471	0.00137316	0.000175857	0.000396126	0.00215986	0.000639044
New.0.CleanUp.ReferenceOTU109457	k__Bacteria; p__Firmicutes; c__Bacilli; o__Bacillales; f__Alicyclobacillaceae; g__Alicyclobacillus; s__	2831	0.00011847	1.21371e-05	0.000142896	0.000361408	0.000109059	0.000379893
567840	k__Bacteria; p__Proteobacteria; c__Alphaproteobacteria; o__Rhizobiales; f__Bradyrhizobiaceae; g__Bosea; s__genosp.	2565	0.000105324	0.000289152	5.50206e-05	0.000911324	0.000752751	0.000373827
806566	k__Bacteria; p__Proteobacteria; c__Alphaproteobacteria; o__Rhodobacterales; f__Rhodobacteraceae; g__; s__	3091	0.000105324	0.000939561	0.00018685	0.000640088	0.00188375	0.00177173
137183	k__Bacteria; p__Actinobacteria; c__Actinobacteria; o__Bifidobacteriales; f__Bifidobacteriaceae; g__Bifidobacterium; s__	2508	0.000105321	0.000722762	0.000417539	0.000527458	0.00148291	0.00127546
3544894	k__Bacteria; p__Proteobacteria; c__Gammaproteobacteria; o__Pseudomonadales; f__Pseudomonadaceae; g__Pseudomonas; s__	2950	0.000105321	0.002397	6.60042e-05	0.000474983	0.00940893	0.00032476
808758	k__Bacteria; p__Proteobacteria; c__Alphaproteobacteria; o__Sphingomonadales; f__Sphingomonadaceae; g__Novosphingobium; s__	2926	0.00010532	0.000614354	6.60053e-05	0.000501908	0.00107324	0.000386522
200489	k__Bacteria; p__Actinobacteria; c__Actinobacteria; o__Actinomycetales; f__; g__; s__	3212	0.00010532	0.00310762	0.000450496	0.000415945	0.00310378	0.00146162
561885	k__Bacteria; p__Proteobacteria; c__Alphaproteobacteria; o__Rhizobiales; f__Rhizobiaceae; g__Agrobacterium; s__	3159	0.000105318	0.00128885	0.000604296	0.000415943	0.0015404	0.001943
35330	k__Bacteria; p__Cyanobacteria; c__Chloroplast; o__Streptophyta; f__; g__; s__	3130	0.000105317	0.00148156	0.000318663	0.000347001	0.00224005	0.000768348
New.1.ReferenceOTU2847	k__Bacteria; p__Firmicutes; c__Bacilli; o__Lactobacillales	2909	0.000105316	1.21373e-05	1.10783e-05	0.000306773	0.00010906	0.00010421
4395175	k__Bacteria; p__Proteobacteria; c__Betaproteobacteria; o__Neisseriales; f__Neisseriaceae; g__Eikenella; s__	2456	9.21706e-05	0.000156663	9.36345e-08	0.00079741	0.000363315	9.26442e-23
3841245	k__Bacteria; p__Actinobacteria; c__Actinobacteria; o__Actinomycetales; f__Corynebacteriaceae; g__Corynebacterium; s__	2986	9.21703e-05	0.000433683	1.10784e-05	0.000797407	0.000838448	0.000104211
532336	k__Bacteria; p__Proteobacteria; c__Alphaproteobacteria; o__Rhodobacterales; f__Rhodobacteraceae; g__Paracoccus; s__aminovorans	2601	9.21691e-05	0.000505954	0.000362614	0.000565913	0.00128319	0.00132157
581042	k__Bacteria; p__Actinobacteria; c__Actinobacteria; o__Actinomycetales; f__Micrococcaceae; g__Arthrobacter; s__	2950	9.2168e-05	0.000614353	0.000252763	0.000463743	0.00118012	0.00161397
735769	k__Bacteria; p__Cyanobacteria; c__Chloroplast; o__Streptophyta; f__; g__; s__	2960	9.21678e-05	0.000710711	8.79782e-05	0.00058869	0.00202651	0.000656937
812902	k__Bacteria; p__Actinobacteria; c__Actinobacteria; o__Actinomycetales; f__Micrococcaceae; g__Arthrobacter; s__	2688	9.21669e-05	0.000975705	0.000461483	0.000434462	0.00291972	0.00184696
1646259	k__Bacteria; p__Proteobacteria; c__Alphaproteobacteria; o__Rickettsiales; f__mitochondria	3172	9.21644e-05	0.00172245	0.00035163	0.000331447	0.00245522	0.00163277
246323	k__Bacteria; p__Proteobacteria; c__Betaproteobacteria; o__Burkholderiales; f__Alcaligenaceae; g__Pigmentiphaga; s__	2974	9.21628e-05	0.00013258	0.000340633	0.000289061	0.000787784	0.000879518
524932	k__Bacteria; p__Proteobacteria; c__Alphaproteobacteria; o__Rhodobacterales; f__Rhodobacteraceae	2572	7.90165e-05	0.000216887	9.36345e-08	0.000683492	0.000515794	9.26442e-23
416994	k__Bacteria; p__Firmicutes; c__Bacilli; o__Bacillales; f__Staphylococcaceae; g__Macrococcus	3177	7.90154e-05	0.00102386	0.000175865	0.000579363	0.00153605	0.0014716
New.1.ReferenceOTU2590	k__Bacteria; p__Actinobacteria; c__Actinobacteria; o__Actinomycetales; f__Beutenbergiaceae	3143	7.90143e-05	0.00025302	0.000911894	0.000480064	0.000617671	0.00234167
963779	k__Bacteria; p__Proteobacteria; c__Alphaproteobacteria; o__Rhizobiales; f__Rhizobiaceae; g__Agrobacterium; s__	2785	7.90142e-05	0.000469816	0.000219799	0.000421733	0.000811363	0.000835765
573634	k__Bacteria; p__Proteobacteria; c__Betaproteobacteria; o__Burkholderiales	3046	7.90142e-05	0.000638437	0.00025276	0.000421734	0.000976265	0.00155151
589376	k__Bacteria; p__Actinobacteria; c__Actinobacteria; o__Actinomycetales; f__Microbacteriaceae; g__Frigoribacterium; s__	3018	7.90141e-05	0.000566171	0.000120933	0.000389305	0.000946388	0.000608082
868791	k__Bacteria; p__Proteobacteria; c__Alphaproteobacteria; o__Sphingomonadales; f__Sphingomonadaceae; g__Sphingomonas; s__	3147	7.9014e-05	0.000855239	0.000219805	0.000421733	0.00126198	0.0013486
810959	k__Bacteria; p__Actinobacteria; c__Actinobacteria; o__Actinomycetales; f__Intrasporangiaceae; g__Phycicoccus; s__	3114	7.9013e-05	0.00104796	0.000395573	0.00035392	0.00143831	0.0014959
689950	k__Bacteria; p__Actinobacteria; c__Actinobacteria; o__Actinomycetales; f__Nocardiaceae; g__Rhodococcus; s__fascians	3178	7.90128e-05	0.00107204	0.000164875	0.000389306	0.00146222	0.000892471
New.1.ReferenceOTU764	k__Bacteria; p__Firmicutes; c__Bacilli; o__Lactobacillales; f__Lactobacillaceae; g__Lactobacillus; s__	2484	7.90128e-05	9.36345e-08	0.000175859	0.000353918	7.94093e-23	0.000858982
165827	k__Bacteria; p__Proteobacteria; c__Alphaproteobacteria; o__Rhodobacterales; f__Rhodobacteraceae; g__Rubellimicrobium; s__	3187	7.90127e-05	0.00227652	0.000483456	0.000353918	0.00298632	0.00183536
283765	k__Bacteria; p__Actinobacteria; c__Actinobacteria; o__Actinomycetales; f__Micrococcaceae; g__Kocuria; s__rhizophila	3195	7.90127e-05	0.00134907	7.69903e-05	0.000353918	0.00188429	0.000398513
1084157	k__Bacteria; p__Actinobacteria; c__Actinobacteria; o__Actinomycetales; f__Intrasporangiaceae; g__Knoellia; s__subterranea	3216	7.90118e-05	0.00280649	0.000549369	0.000314578	0.00296263	0.00178624
669776	k__Bacteria; p__WS3; c__PRR-12; o__Sediment-1; f__PRR-10; g__; s__	2573	7.90116e-05	1.21374e-05	9.36345e-08	0.000314576	0.000109061	9.26442e-23
1108959	k__Bacteria; p__Proteobacteria; c__Alphaproteobacteria; o__Caulobacterales; f__Caulobacteraceae; g__Mycoplana; s__	2566	6.58627e-05	0.000265064	4.40347e-05	0.000569576	0.000602694	0.000328461
2345806	k__Bacteria; p__Cyanobacteria; c__Chloroplast; o__Stramenopiles; f__; g__; s__	2660	6.58626e-05	0.000975713	1.10784e-05	0.000569576	0.00320668	0.00010421
245980	k__Bacteria; p__Cyanobacteria; c__Chloroplast; o__Streptophyta; f__; g__; s__	3220	6.58624e-05	0.00280649	0.000274727	0.000569574	0.00303491	0.000938087
4343194	k__Bacteria; p__Proteobacteria; c__Alphaproteobacteria; o__Rhodobacterales; f__Rhodobacteraceae; g__Rubellimicrobium; s__	2563	6.58624e-05	0.000204841	9.36345e-08	0.000569574	0.000484765	9.26442e-23
New.0.CleanUp.ReferenceOTU219189	k__Bacteria; p__Cyanobacteria; c__Chloroplast; o__Streptophyta; f__; g__; s__	3152	6.58615e-05	0.000686608	0.000428524	0.000468206	0.000890467	0.00139928
1068470	k__Bacteria; p__Bacteroidetes; c__Sphingobacteriia; o__Sphingobacteriales; f__Sphingobacteriaceae; g__Pedobacter; s__	3115	6.58615e-05	0.000722752	0.000120934	0.000468205	0.00120518	0.000738569
560293	k__Bacteria; p__Proteobacteria; c__Alphaproteobacteria; o__Rhodobacterales; f__Rhodobacteraceae; g__Rubellimicrobium; s__	2762	6.58614e-05	0.000433689	4.40347e-05	0.000468205	0.00101988	0.000293123
1045797	k__Bacteria; p__Actinobacteria; c__Actinobacteria; o__Actinomycetales; f__Microbacteriaceae; g__Salinibacterium; s__	3222	6.58601e-05	0.00304739	0.000153887	0.000374586	0.00443277	0.00062742
959160	k__Bacteria; p__Actinobacteria; c__Actinobacteria; o__Actinomycetales; f__Microbacteriaceae	3143	6.58589e-05	0.00102386	0.000153888	0.000296165	0.00144726	0.000677901
New.0.CleanUp.ReferenceOTU110728	k__Bacteria; p__Firmicutes; c__Bacilli; o__Lactobacillales; f__Enterococcaceae; g__Enterococcus; s__	2505	6.58587e-05	7.23567e-05	0.000164866	0.000296164	0.000301821	0.000399403
New.1.ReferenceOTU2546	k__Bacteria; p__Cyanobacteria; c__Chloroplast; o__Streptophyta; f__; g__; s__	3021	6.58577e-05	0.000530034	6.60055e-05	0.000247818	0.00085472	0.000386524
611931	k__Bacteria; p__Firmicutes; c__Bacilli; o__Lactobacillales; f__Aerococcaceae; g__Aerococcus; s__	3017	5.27072e-05	0.000626395	0.000164874	0.000358781	0.00100222	0.000699283
534507	k__Bacteria; p__Actinobacteria; c__Actinobacteria; o__Actinomycetales; f__Corynebacteriaceae; g__Corynebacterium; s__	3177	5.27072e-05	0.00150566	0.000527397	0.000320036	0.00216356	0.00185901
812790	k__Bacteria; p__Actinobacteria; c__Actinobacteria; o__Actinomycetales; f__Micrococcaceae; g__Kocuria; s__palustris	3048	5.27072e-05	0.000517992	4.40326e-05	0.00035878	0.000811721	0.000204918
New.1.ReferenceOTU1391	k__Bacteria; p__Cyanobacteria; c__Chloroplast; o__Streptophyta; f__; g__; s__	3116	5.27061e-05	0.000758883	4.40327e-05	0.000275904	0.00146884	0.000204918
589597	k__Bacteria; p__Proteobacteria; c__Gammaproteobacteria; o__Pseudomonadales; f__Pseudomonadaceae; g__Pseudomonas; s__viridiflava	3191	5.27061e-05	0.00262582	0.000230789	0.000275904	0.00483499	0.00110982
242480	k__Bacteria; p__Proteobacteria; c__Gammaproteobacteria; o__Vibrionales; f__Pseudoalteromonadaceae; g__Pseudoalteromonas	2733	5.2706e-05	2.41823e-05	0.000142899	0.000275904	0.000218132	0.000458492
316888	k__Bacteria; p__Firmicutes; c__Bacilli; o__Lactobacillales; f__Carnobacteriaceae; g__Desemzia; s__	3050	5.27049e-05	0.000843202	1.10784e-05	0.000223211	0.00204986	0.000104211
552849	k__Bacteria; p__Actinobacteria; c__Actinobacteria; o__Actinomycetales; f__Cellulomonadaceae; g__Cellulomonas; s__xylanilytica	3202	5.27049e-05	0.00198744	0.000417544	0.000223211	0.00231478	0.00129257
979315	k__Bacteria; p__Actinobacteria; c__Actinobacteria; o__Actinomycetales; f__Corynebacteriaceae; g__Corynebacterium; s__	2435	5.27047e-05	0.00022893	1.10784e-05	0.00022321	0.000522221	0.000104211
1053775	k__Bacteria; p__Proteobacteria; c__Alphaproteobacteria; o__Rhizobiales; f__Hyphomicrobiaceae; g__Devosia; s__	2966	3.95546e-05	0.000554133	3.30498e-05	0.000341742	0.0012342	0.00031265
627230	k__Bacteria; p__Proteobacteria; c__Alphaproteobacteria; o__Rhodobacterales; f__Rhodobacteraceae; g__Paracoccus	2557	3.95545e-05	0.000216886	9.36345e-08	0.000341741	0.000515793	9.26442e-23
545862	k__Bacteria; p__Actinobacteria; c__Actinobacteria; o__Actinomycetales; f__Corynebacteriaceae; g__Corynebacterium; s__	3121	3.95545e-05	0.000674573	9.36345e-08	0.000341741	0.00123279	9.26442e-23
1053703	k__Bacteria; p__Bacteroidetes; c__Sphingobacteriia; o__Sphingobacteriales; f__Sphingobacteriaceae; g__Pedobacter; s__	2942	3.95545e-05	0.000650494	5.50215e-05	0.000341741	0.00175869	0.000521092
392111	k__Bacteria; p__Proteobacteria; c__Gammaproteobacteria; o__Pseudomonadales; f__Moraxellaceae; g__; s__	2981	3.95545e-05	0.00057822	4.40338e-05	0.000341741	0.00109863	0.000252897
879040	k__Bacteria; p__Proteobacteria; c__Alphaproteobacteria; o__Sphingomonadales; f__Sphingomonadaceae; g__Kaistobacter; s__	2894	3.95544e-05	0.000481865	4.40338e-05	0.00034174	0.000985884	0.000252897
271644	k__Bacteria; p__Actinobacteria; c__Actinobacteria; o__Actinomycetales; f__Micrococcaceae; g__Kocuria; s__rhizophila	2677	3.95544e-05	0.000518005	3.30498e-05	0.00034174	0.0014914	0.00031265
999814	k__Bacteria; p__Firmicutes; c__Bacilli; o__Bacillales; f__Staphylococcaceae; g__Jeotgalicoccus; s__psychrophilus	3118	3.95544e-05	0.000807067	6.60053e-05	0.00034174	0.0013026	0.000386522
240451	k__Bacteria; p__Actinobacteria; c__Actinobacteria; o__Actinomycetales; f__Kineosporiaceae; g__Kineococcus; s__	3018	3.95544e-05	0.00273423	4.40338e-05	0.00034174	0.0196014	0.000252897
306515	k__Bacteria; p__Proteobacteria; c__Alphaproteobacteria; o__Rhizobiales; f__Rhizobiaceae; g__Agrobacterium; s__	2686	3.95544e-05	0.000469825	3.30501e-05	0.00034174	0.00120542	0.000312653
874280	k__Bacteria; p__Firmicutes; c__Bacilli; o__Bacillales; f__Staphylococcaceae; g__Macrococcus; s__caseolyticus	3193	3.95533e-05	0.00131294	0.000131919	0.000253351	0.00172058	0.000866821
256447	k__Bacteria; p__Proteobacteria; c__Alphaproteobacteria; o__Rhizobiales; f__Bradyrhizobiaceae; g__; s__	2946	3.95533e-05	0.000554131	6.60066e-05	0.000253351	0.00111097	0.000530276
909056	k__Bacteria; p__Actinobacteria; c__Actinobacteria; o__Actinomycetales; f__Nocardioidaceae; g__Aeromicrobium; s__	2954	3.95532e-05	0.000505953	2.20642e-05	0.00025335	0.0010453	0.000208431
263122	k__Bacteria; p__Actinobacteria; c__Actinobacteria; o__Actinomycetales; f__Microbacteriaceae; g__Leucobacter; s__	2681	3.95532e-05	0.000301194	5.50176e-05	0.00025335	0.000575099	0.000227785
503236	k__Bacteria; p__Firmicutes; c__Clostridia; o__Clostridiales; f__[Tissierellaceae]; g__Anaerococcus; s__	2934	3.95532e-05	0.00114433	3.30501e-05	0.00025335	0.00604653	0.000312652
210201	k__Bacteria; p__Proteobacteria; c__Betaproteobacteria; o__Burkholderiales; f__Oxalobacteraceae; g__; s__	3140	3.95531e-05	0.00092751	8.79747e-05	0.000253349	0.00135981	0.000409855
378121	k__Bacteria; p__Actinobacteria; c__Actinobacteria; o__Actinomycetales; f__Corynebacteriaceae; g__Corynebacterium; s__	2559	3.9552e-05	0.00026506	4.40337e-05	0.000194644	0.000539433	0.000252896
861807	k__Bacteria; p__Actinobacteria; c__Actinobacteria; o__Actinomycetales; f__Corynebacteriaceae; g__Corynebacterium; s__	2692	3.9552e-05	0.000253015	3.30491e-05	0.000194644	0.000486849	0.000231994
New.1.ReferenceOTU2764	k__Bacteria; p__Cyanobacteria; c__Chloroplast; o__Streptophyta; f__; g__; s__	2844	3.95519e-05	0.000566172	0.000164869	0.000194643	0.00107729	0.000451058
New.0.CleanUp.ReferenceOTU402496	k__Bacteria; p__Cyanobacteria; c__Chloroplast; o__Streptophyta; f__; g__; s__	2761	3.95519e-05	0.000445726	0.000109943	0.000194643	0.00089486	0.000345983
895220	k__Bacteria; p__Proteobacteria; c__Betaproteobacteria; o__Burkholderiales; f__Comamonadaceae; g__Ramlibacter; s__	2518	2.64008e-05	0.000228928	4.40337e-05	0.000227827	0.000498629	0.000252896
223912	k__Bacteria; p__Proteobacteria; c__Alphaproteobacteria; o__Sphingomonadales; f__Sphingomonadaceae; g__Kaistobacter; s__	3070	2.64005e-05	0.000517994	3.30491e-05	0.000227824	0.000855068	0.000231994
137881	k__Bacteria; p__Proteobacteria; c__Alphaproteobacteria; o__Sphingomonadales; f__Sphingomonadaceae; g__Kaistobacter; s__	3095	2.64005e-05	0.000530036	1.10784e-05	0.000227824	0.0008687	0.000104211
635391	k__Bacteria; p__Bacteroidetes; c__Sphingobacteriia; o__Sphingobacteriales; f__Sphingobacteriaceae; g__; s__	3010	2.64005e-05	0.000566176	4.40327e-05	0.000227824	0.000933579	0.000204918
New.0.CleanUp.ReferenceOTU332124	k__Bacteria; p__Cyanobacteria; c__Chloroplast; o__Streptophyta; f__; g__; s__	2693	2.64005e-05	0.00050596	1.10784e-05	0.000227824	0.00164505	0.000104211
724665	k__Bacteria; p__Actinobacteria; c__Actinobacteria; o__Actinomycetales; f__Dermatophilaceae; g__Dermatophilus; s__	3134	2.64004e-05	0.000831152	9.36345e-08	0.000227824	0.00158119	9.26442e-23
946344	k__Bacteria; p__Actinobacteria; c__Thermoleophilia; o__Solirubrobacterales; f__Solirubrobacteraceae; g__; s__	2619	2.64004e-05	0.000313244	2.20632e-05	0.000227824	0.000820089	0.000146555
1656467	k__Bacteria; p__Proteobacteria; c__Alphaproteobacteria; o__Caulobacterales; f__Caulobacteraceae; g__Mycoplana; s__	2819	2.64004e-05	0.00031324	2.20642e-05	0.000227824	0.000726667	0.000208431
686789	k__Bacteria; p__Firmicutes; c__Bacilli; o__Lactobacillales; f__Carnobacteriaceae; g__Carnobacterium; s__	3186	2.64004e-05	0.00131293	0.00012093	0.000227823	0.00202888	0.000464769
11439	k__Bacteria; p__Actinobacteria; c__Actinobacteria; o__Actinomycetales; f__Geodermatophilaceae	3072	2.64004e-05	0.000638439	0.000109947	0.000227823	0.000963853	0.000543528
589123	k__Bacteria; p__Proteobacteria; c__Betaproteobacteria; o__Burkholderiales; f__Oxalobacteraceae; g__Janthinobacterium; s__	2870	2.64004e-05	0.000421643	1.10786e-05	0.000227823	0.000919652	0.000104212
970318	k__Bacteria; p__Firmicutes; c__Bacilli; o__Bacillales; f__Staphylococcaceae; g__Jeotgalicoccus; s__	2617	2.64004e-05	0.000445735	0.000142904	0.000227823	0.00113245	0.000672184
New.0.CleanUp.ReferenceOTU106120	k__Bacteria; p__Cyanobacteria; c__Chloroplast; o__Streptophyta; f__; g__; s__	2616	2.63995e-05	0.000289151	3.30491e-05	0.000160012	0.000784086	0.000231994
1129425	k__Bacteria; p__Actinobacteria; c__Thermoleophilia; o__Solirubrobacterales; f__Solirubrobacteraceae; g__; s__	2687	2.63993e-05	0.000289151	1.10784e-05	0.000160011	0.000630914	0.000104211
377546	k__Bacteria; p__Proteobacteria; c__Alphaproteobacteria; o__Caulobacterales; f__Caulobacteraceae; g__Mycoplana; s__	2584	2.63993e-05	0.000373463	0.0002198	0.000160011	0.00084586	0.000767254
130864	k__Bacteria; p__Firmicutes; c__Bacilli; o__Lactobacillales; f__Lactobacillaceae; g__Lactobacillus; s__iners	3197	2.63992e-05	0.00261377	0.000472471	0.000160011	0.00459263	0.00258973
929901	k__Bacteria; p__Actinobacteria; c__Actinobacteria; o__Actinomycetales; f__Micrococcaceae; g__; s__	3115	2.63992e-05	0.000722747	0.00012093	0.000160011	0.00110074	0.00046477
New.1.ReferenceOTU1254	k__Bacteria; p__Cyanobacteria; c__Chloroplast; o__Streptophyta; f__; g__; s__	3056	2.63992e-05	0.000469811	3.3048e-05	0.000160011	0.000716806	0.000178482
2472603	k__Bacteria; p__Actinobacteria; c__Actinobacteria; o__Actinomycetales; f__Corynebacteriaceae; g__Corynebacterium; s__	2818	2.63992e-05	0.000469822	6.60054e-05	0.000160011	0.00122524	0.000386523
835964	k__Bacteria; p__Proteobacteria; c__Gammaproteobacteria; o__Pseudomonadales; f__Moraxellaceae; g__Acinetobacter; s__	2755	2.63992e-05	9.36345e-08	9.89573e-05	0.00016001	7.94093e-23	0.000333189
1033018	k__Bacteria; p__Proteobacteria; c__Betaproteobacteria; o__Burkholderiales; f__Oxalobacteraceae; g__; s__	3228	2.63992e-05	0.00398689	0.000131915	0.00016001	0.00585096	0.000517828
1918929	k__Bacteria; p__Proteobacteria; c__Alphaproteobacteria; o__Rickettsiales; f__mitochondria	2493	2.63992e-05	0.000192794	2.20642e-05	0.00016001	0.000423765	0.000208431
1074801	k__Bacteria; p__Proteobacteria; c__Alphaproteobacteria; o__Sphingomonadales; f__Sphingomonadaceae; g__Sphingomonas; s__	2821	2.63992e-05	0.000277102	2.20632e-05	0.00016001	0.000498333	0.000146555
4390564	k__Bacteria; p__Proteobacteria; c__Alphaproteobacteria; o__Rhodobacterales; f__Rhodobacteraceae; g__Paracoccus; s__	3181	2.63992e-05	0.00121658	4.40348e-05	0.00016001	0.00171441	0.000293124
282561	k__Bacteria; p__Proteobacteria; c__Alphaproteobacteria; o__Sphingomonadales; f__Sphingomonadaceae; g__Sphingomonas; s__azotifigens	2830	1.32466e-05	0.00038551	9.36345e-08	0.000113908	0.00092891	9.26442e-23
808319	k__Bacteria; p__Proteobacteria; c__Deltaproteobacteria; o__Myxococcales; f__; g__; s__	2794	1.32465e-05	0.000734811	9.36345e-08	0.000113907	0.00278075	9.26442e-23
4343672	k__Bacteria; p__Proteobacteria; c__Alphaproteobacteria; o__Rhizobiales; f__Phyllobacteriaceae	2770	1.32465e-05	0.00031324	6.60072e-05	0.000113907	0.000657046	0.000625311
965370	k__Bacteria; p__Actinobacteria; c__Actinobacteria; o__Actinomycetales; f__Mycobacteriaceae; g__Mycobacterium; s__	2473	1.32465e-05	0.000253019	0.000120933	0.000113907	0.000556123	0.000692526
1124370	k__Bacteria; p__Cyanobacteria; c__Chloroplast; o__Streptophyta; f__; g__; s__	3175	1.32464e-05	0.00107205	2.20632e-05	0.000113907	0.00164073	0.000146555
1043045	k__Bacteria; p__Proteobacteria; c__Betaproteobacteria; o__Burkholderiales; f__Oxalobacteraceae; g__; s__	3115	1.32464e-05	0.000542078	0.000109946	0.000113907	0.000780562	0.000479091
321721	k__Bacteria; p__Actinobacteria; c__Actinobacteria; o__Actinomycetales; f__Nocardioidaceae; g__Aeromicrobium; s__	3110	1.32464e-05	0.000782971	0.000219804	0.000113907	0.00131721	0.00124705
159973	k__Bacteria; p__Bacteroidetes; c__Cytophagia; o__Cytophagales; f__Cytophagaceae; g__Hymenobacter; s__	3102	1.32464e-05	0.000903424	6.60033e-05	0.000113907	0.00180051	0.000288971
539915	k__Bacteria; p__Proteobacteria; c__Betaproteobacteria; o__Burkholderiales; f__Oxalobacteraceae; g__; s__	2649	1.32464e-05	0.000204839	1.10784e-05	0.000113907	0.00043224	0.000104211
584571	k__Bacteria; p__Firmicutes; c__Bacilli; o__Lactobacillales; f__Lactobacillaceae; g__Lactobacillus; s__	2874	1.32464e-05	0.000457778	9.36345e-08	0.000113907	0.00123467	9.26442e-23
807795	k__Bacteria; p__Firmicutes; c__Bacilli; o__Lactobacillales; f__Lactobacillaceae; g__Lactobacillus; s__	2686	1.32464e-05	0.000289151	7.69911e-05	0.000113907	0.000611534	0.000450268
572889	k__Bacteria; p__Fusobacteria; c__Fusobacteriia; o__Fusobacteriales; f__Fusobacteriaceae; g__Fusobacterium; s__	2932	1.32464e-05	0.00049391	9.36345e-08	0.000113907	0.00109041	9.26442e-23
4451980	k__Bacteria; p__Proteobacteria; c__Alphaproteobacteria; o__Rhodobacterales; f__Rhodobacteraceae; g__Rhodobacter; s__	2577	1.32464e-05	0.000253019	3.30501e-05	0.000113907	0.000617672	0.000312652
817127	k__Bacteria; p__Proteobacteria; c__Alphaproteobacteria; o__Sphingomonadales; f__Sphingomonadaceae; g__; s__	3048	1.32464e-05	0.00057822	9.36345e-08	0.000113907	0.00113103	9.26442e-23
220524	k__Bacteria; p__Actinobacteria; c__Actinobacteria; o__Actinomycetales; f__Nakamurellaceae; g__; s__	2975	1.32464e-05	0.000457771	0.000109946	0.000113907	0.00081083	0.000582539
New.0.CleanUp.ReferenceOTU600155	k__Bacteria; p__Cyanobacteria; c__Chloroplast; o__Streptophyta; f__; g__; s__	2814	1.32464e-05	0.000325282	5.50186e-05	0.000113907	0.000622812	0.000271756
68753	k__Bacteria; p__Firmicutes; c__Bacilli; o__Bacillales; f__[Exiguobacteraceae]; g__Exiguobacterium; s__	2812	1.32464e-05	0.000542092	6.60065e-05	0.000113906	0.00124439	0.000530274
941487	k__Bacteria; p__Proteobacteria; c__Betaproteobacteria; o__Burkholderiales; f__Oxalobacteraceae	2869	1.32464e-05	0.000349373	9.36345e-08	0.000113906	0.000767064	9.26442e-23
582973	k__Bacteria; p__Proteobacteria; c__Alphaproteobacteria; o__Sphingomonadales; f__Sphingomonadaceae; g__; s__	3193	1.32464e-05	0.00122862	0.000120928	0.000113906	0.0016447	0.000387448
1145616	k__Bacteria; p__Actinobacteria; c__Actinobacteria; o__Actinomycetales; f__Geodermatophilaceae; g__; s__	2550	1.32464e-05	0.000313242	6.60032e-05	0.000113906	0.000709901	0.000288971
624580	k__Bacteria; p__Actinobacteria; c__Actinobacteria; o__Actinomycetales; f__Streptomycetaceae; g__Streptomyces; s__	2940	1.32464e-05	0.000879339	5.50205e-05	0.000113906	0.00215811	0.000428575
New.0.CleanUp.ReferenceOTU337513	k__Bacteria; p__Proteobacteria; c__Alphaproteobacteria; o__Sphingomonadales; f__Sphingomonadaceae; g__; s__	2865	1.32464e-05	0.000349374	9.36345e-08	0.000113906	0.000797845	9.26442e-23
4258048	k__Bacteria; p__Proteobacteria; c__Alphaproteobacteria; o__Sphingomonadales; f__Sphingomonadaceae; g__Kaistobacter; s__	3062	1.32464e-05	0.000638438	5.50195e-05	0.000113906	0.00124705	0.000309541
966903	k__Bacteria; p__Bacteroidetes; c__Cytophagia; o__Cytophagales; f__Cytophagaceae; g__Hymenobacter; s__	2829	1.32464e-05	0.000385508	0.00010995	0.000113906	0.000889175	0.00073283
New.1.ReferenceOTU2347	k__Bacteria; p__Cyanobacteria; c__Chloroplast; o__Streptophyta; f__; g__; s__	2923	1.32464e-05	0.000313236	1.10784e-05	0.000113906	0.00055794	0.00010421
New.0.CleanUp.ReferenceOTU229026	k__Bacteria; p__Chloroflexi; c__Ellin6529; o__; f__; g__; s__	2441	1.32464e-05	0.000265064	5.50195e-05	0.000113906	0.000659916	0.000309542
1057116	k__Bacteria; p__Bacteroidetes; c__Cytophagia; o__Cytophagales; f__Cytophagaceae; g__Hymenobacter; s__	2972	1.32464e-05	0.00065049	0.000120933	0.000113906	0.00132982	0.000625884
526833	k__Bacteria; p__Actinobacteria; c__Actinobacteria; o__Actinomycetales; f__Micrococcaceae; g__; s__	2579	1.32464e-05	0.000204839	2.20631e-05	0.000113906	0.000432241	0.000146555
1142938	k__Bacteria; p__Proteobacteria; c__Betaproteobacteria; o__Burkholderiales; f__Burkholderiaceae; g__; s__	2881	1.32464e-05	0.00031324	9.36345e-08	0.000113906	0.000638459	9.26442e-23
996116	k__Bacteria; p__Actinobacteria; c__Actinobacteria; o__Actinomycetales; f__Nocardioidaceae; g__; s__	3187	1.32464e-05	0.00128885	0.0002967	0.000113906	0.0016752	0.00171235
335422	k__Bacteria; p__Actinobacteria; c__Actinobacteria; o__Actinomycetales; f__Micrococcaceae; g__Arthrobacter; s__	2962	1.32464e-05	0.000493908	0.000120934	0.000113906	0.0009613	0.000947065
1060517	k__Bacteria; p__Proteobacteria; c__Betaproteobacteria; o__Burkholderiales; f__Oxalobacteraceae; g__; s__	2904	1.32464e-05	0.000505952	7.6991e-05	0.000113906	0.00139124	0.000474032
582083	k__Bacteria; p__Proteobacteria; c__Alphaproteobacteria; o__Rhodobacterales; f__Rhodobacteraceae; g__Paracoccus; s__aminovorans	2898	1.32464e-05	0.000734804	0.000362614	0.000113906	0.00160587	0.00152958
1090978	k__Bacteria; p__Bacteroidetes; c__Cytophagia; o__Cytophagales; f__Cytophagaceae; g__Hymenobacter; s__	2921	1.32464e-05	0.000397549	1.10784e-05	0.000113906	0.000904053	0.00010421
156477	k__Bacteria; p__Actinobacteria; c__Actinobacteria; o__Actinomycetales; f__Geodermatophilaceae; g__Geodermatophilus; s__obscurus	3110	1.32464e-05	0.000638441	1.10784e-05	0.000113906	0.00102442	0.00010421
1078248	k__Bacteria; p__Firmicutes; c__Bacilli; o__Bacillales; f__Bacillaceae; g__Bacillus	2488	1.32464e-05	0.000216886	3.30501e-05	0.000113906	0.000538633	0.000312653
1121806	k__Bacteria; p__Chloroflexi; c__Gitt-GS-136; o__; f__; g__; s__	2791	1.32464e-05	0.000349372	6.60053e-05	0.000113906	0.000767062	0.000386522
180752	k__Bacteria; p__Actinobacteria; c__Actinobacteria; o__Actinomycetales; f__Intrasporangiaceae; g__; s__	3096	1.32464e-05	0.000614348	0.000186848	0.000113906	0.000979383	0.00128274
New.1.ReferenceOTU2654	k__Bacteria; p__Cyanobacteria; c__Chloroplast; o__Streptophyta; f__; g__; s__	2743	1.32464e-05	0.000325283	3.30481e-05	0.000113906	0.000712956	0.000178482
New.1.ReferenceOTU2087	k__Bacteria; p__Cyanobacteria; c__Chloroplast; o__Streptophyta; f__; g__; s__	2438	1.32464e-05	0.000228929	3.3048e-05	0.000113906	0.000522221	0.000178482
New.1.CleanUp.ReferenceOTU352812	k__Bacteria; p__Cyanobacteria; c__Chloroplast; o__Streptophyta; f__; g__; s__	2703	1.32464e-05	0.000204838	9.36345e-08	0.000113906	0.000432238	9.26442e-23
New.1.CleanUp.ReferenceOTU1427293	k__Bacteria; p__Cyanobacteria; c__Chloroplast; o__Streptophyta; f__; g__; s__	2584	1.32464e-05	0.000228928	2.20632e-05	0.000113906	0.000498628	0.000146555
662915	k__Bacteria; p__Proteobacteria; c__Alphaproteobacteria; o__Rhizobiales; f__Aurantimonadaceae; g__; s__	2715	1.32464e-05	0.000253018	9.36345e-08	0.000113906	0.000556121	9.26442e-23
New.0.ReferenceOTU249	k__Bacteria; p__Proteobacteria; c__Betaproteobacteria; o__Burkholderiales; f__Oxalobacteraceae; g__; s__	2510	1.32464e-05	0.000433697	9.36345e-08	0.000113906	0.00222299	9.26442e-23
590849	k__Bacteria; p__Bacteroidetes; c__[Saprospirae]; o__[Saprospirales]; f__Chitinophagaceae; g__Flavisolibacter; s__	2655	1.32464e-05	0.000228929	9.36345e-08	0.000113906	0.00052222	9.26442e-23
539735	k__Bacteria; p__Actinobacteria; c__Actinobacteria; o__Actinomycetales; f__Dietziaceae; g__Dietzia; s__	2487	1.32464e-05	0.000385512	8.7975e-05	0.000113906	0.000833242	0.000382122
826076	k__Bacteria; p__Firmicutes; c__Bacilli; o__Bacillales; f__Bacillaceae	2915	1.32463e-05	0.000542085	0.000120933	0.000113906	0.00157725	0.000608084
4408274	k__Bacteria; p__Bacteroidetes; c__Cytophagia; o__Cytophagales; f__Cytophagaceae; g__; s__	2907	9.36345e-08	0.00042164	0.000186849	7.94093e-23	0.000893077	0.00138959
4414827	k__Bacteria; p__Bacteroidetes; c__Cytophagia; o__Cytophagales; f__Cytophagaceae; g__Hymenobacter; s__	2993	9.36345e-08	0.000493907	6.60063e-05	7.94093e-23	0.000961294	0.000463998
919487	k__Bacteria; p__Actinobacteria; c__Actinobacteria; o__Actinomycetales; f__Nocardioidaceae; g__; s__	3027	9.36345e-08	0.000445724	9.89616e-05	7.94093e-23	0.000715391	0.000575035
243954	k__Bacteria; p__Proteobacteria; c__Alphaproteobacteria; o__Sphingomonadales; f__Erythrobacteraceae; g__; s__	2781	9.36345e-08	0.000301196	4.40348e-05	7.94093e-23	0.000689373	0.000328461
1030247	k__Bacteria; p__Bacteroidetes; c__[Saprospirae]; o__[Saprospirales]; f__Chitinophagaceae; g__; s__	2473	9.36345e-08	0.000216887	5.50218e-05	7.94093e-23	0.000538633	0.000521095
912669	k__Bacteria; p__Bacteroidetes; c__[Saprospirae]; o__[Saprospirales]; f__Chitinophagaceae; g__; s__	3106	9.36345e-08	0.000758888	5.50218e-05	7.94093e-23	0.00134025	0.000521094
827969	k__Bacteria; p__Bacteroidetes; c__Cytophagia; o__Cytophagales; f__Cytophagaceae; g__Hymenobacter; s__	2821	9.36345e-08	0.000289148	0.00013192	7.94093e-23	0.000549293	0.000814564
364155	k__Bacteria; p__Proteobacteria; c__Alphaproteobacteria; o__Sphingomonadales; f__Sphingomonadaceae; g__Kaistobacter; s__	2646	9.36345e-08	0.000313244	9.36345e-08	7.94093e-23	0.00101675	9.26442e-23
1033380	k__Bacteria; p__Actinobacteria; c__Actinobacteria; o__Actinomycetales; f__Nocardioidaceae; g__; s__	2609	9.36345e-08	0.000216883	9.89606e-05	7.94093e-23	0.000440221	0.000555609
873887	k__Bacteria; p__Actinobacteria; c__Thermoleophilia; o__Solirubrobacterales; f__Solirubrobacteraceae; g__; s__	2901	9.36345e-08	0.000433685	6.60045e-05	7.94093e-23	0.0011318	0.000324761
1136536	k__Bacteria; p__Acidobacteria; c__[Chloracidobacteria]; o__RB41; f__Ellin6075; g__; s__	2811	9.36345e-08	0.000289152	9.36345e-08	7.94093e-23	0.000649723	9.26442e-23
32581	k__Bacteria; p__Bacteroidetes; c__[Saprospirae]; o__[Saprospirales]; f__Chitinophagaceae; g__Flavisolibacter; s__	2566	9.36345e-08	0.000253022	9.36345e-08	7.94093e-23	0.000804015	9.26442e-23
1106318	k__Bacteria; p__Bacteroidetes; c__Cytophagia; o__Cytophagales; f__Cytophagaceae; g__Rhodocytophaga; s__	2654	9.36345e-08	0.000277109	2.20643e-05	7.94093e-23	0.000733025	0.000208432
816789	k__Bacteria; p__Bacteroidetes; c__Cytophagia; o__Cytophagales; f__Cytophagaceae; g__Adhaeribacter; s__	2807	9.36345e-08	0.000409601	9.36345e-08	7.94093e-23	0.00109771	9.26442e-23
826144	k__Bacteria; p__Bacteroidetes; c__Sphingobacteriia; o__Sphingobacteriales; f__Sphingobacteriaceae; g__Pedobacter; s__cryoconitis	3016	9.36345e-08	0.000590266	2.20642e-05	7.94093e-23	0.00108668	0.000208431
798097	k__Bacteria; p__Proteobacteria; c__Alphaproteobacteria; o__Rhizobiales; f__Hyphomicrobiaceae; g__Devosia; s__	3037	9.36345e-08	0.000566174	7.69921e-05	7.94093e-23	0.00108841	0.000518301
574749	k__Bacteria; p__Proteobacteria; c__Alphaproteobacteria; o__Rhizobiales; f__Rhizobiaceae; g__Agrobacterium; s__	2485	9.36345e-08	0.000204843	1.10784e-05	7.94093e-23	0.000575612	0.000104211
683178	k__Bacteria; p__Cyanobacteria; c__Chloroplast; o__Streptophyta; f__; g__; s__	3182	9.36345e-08	0.00137317	8.79782e-05	7.94093e-23	0.00220401	0.000656937
335466	k__Bacteria; p__Proteobacteria; c__Betaproteobacteria; o__Burkholderiales; f__Oxalobacteraceae; g__; s__	2711	9.36345e-08	0.000228929	9.36345e-08	7.94093e-23	0.000522219	9.26442e-23
952171	k__Bacteria; p__Bacteroidetes; c__Cytophagia; o__Cytophagales; f__Cytophagaceae; g__Dyadobacter; s__	2470	9.36345e-08	0.000385511	6.60071e-05	7.94093e-23	0.00156598	0.00062531
11435	k__Bacteria; p__Actinobacteria; c__Actinobacteria; o__Actinomycetales; f__Geodermatophilaceae; g__Geodermatophilus; s__	2549	9.36345e-08	0.000216887	9.36345e-08	7.94093e-23	0.000581626	9.26442e-23
1106674	k__Bacteria; p__Proteobacteria; c__Betaproteobacteria; o__Burkholderiales; f__Comamonadaceae; g__; s__	2520	9.36345e-08	2.41813e-05	0.000186845	7.94093e-23	0.000153293	0.000924491
969591	k__Bacteria; p__Actinobacteria; c__Actinobacteria; o__Actinomycetales; f__Williamsiaceae; g__Williamsia; s__	2837	9.36345e-08	0.000240971	9.36345e-08	7.94093e-23	0.000480552	9.26442e-23
1038987	k__Bacteria; p__Bacteroidetes; c__[Saprospirae]; o__[Saprospirales]; f__Chitinophagaceae; g__Flavisolibacter; s__	2900	9.36345e-08	0.000397553	2.20642e-05	7.94093e-23	0.000849109	0.000208431
1063513	k__Bacteria; p__Actinobacteria; c__Actinobacteria; o__Actinomycetales; f__Nocardioidaceae; g__Nocardioides; s__	2991	9.36345e-08	0.000469816	0.000120928	7.94093e-23	0.000840523	0.000387447
243360	k__Bacteria; p__Proteobacteria; c__Alphaproteobacteria; o__Rhizobiales; f__Beijerinckiaceae; g__; s__	2575	9.36345e-08	0.000240978	9.36345e-08	7.94093e-23	0.000612724	9.26442e-23
4104836	k__Bacteria; p__Bacteroidetes; c__Sphingobacteriia; o__Sphingobacteriales; f__Sphingobacteriaceae; g__; s__	3065	9.36345e-08	0.000963651	0.000307692	7.94093e-23	0.00264927	0.00205194
2312727	k__Bacteria; p__Bacteroidetes; c__Cytophagia; o__Cytophagales; f__Cytophagaceae; g__Hymenobacter; s__	2910	9.36345e-08	0.000445731	7.69925e-05	7.94093e-23	0.000934358	0.000632796
973424	k__Bacteria; p__Actinobacteria; c__Actinobacteria; o__Actinomycetales; f__Nocardioidaceae; g__Nocardioides; s__	2554	9.36345e-08	0.000192796	1.10784e-05	7.94093e-23	0.000451289	0.000104211
4304512	k__Bacteria; p__Proteobacteria; c__Alphaproteobacteria; o__Caulobacterales; f__Caulobacteraceae; g__Mycoplana; s__	2472	9.36345e-08	0.000192798	9.89648e-05	7.94093e-23	0.000501825	0.000937974
253735	k__Bacteria; p__Proteobacteria; c__Alphaproteobacteria; o__Rhodospirillales; f__Acetobacteraceae; g__; s__	2525	9.36345e-08	0.000457786	9.36345e-08	7.94093e-23	0.00135555	9.26442e-23
244063	k__Bacteria; p__Actinobacteria; c__Thermoleophilia; o__Gaiellales; f__Gaiellaceae; g__; s__	2643	9.36345e-08	0.000240975	4.40358e-05	7.94093e-23	0.000592746	0.000416872
543491	k__Bacteria; p__Actinobacteria; c__Actinobacteria; o__Actinomycetales; f__Micrococcaceae; g__; s__	2713	9.36345e-08	0.000409602	9.36345e-08	7.94093e-23	0.00137963	9.26442e-23
248831	k__Bacteria; p__Bacteroidetes; c__Cytophagia; o__Cytophagales; f__Cytophagaceae; g__Hymenobacter; s__	2732	9.36345e-08	0.000349376	6.60065e-05	7.94093e-23	0.000767064	0.000530276
1667532	k__Bacteria; p__Actinobacteria; c__Actinobacteria; o__Actinomycetales; f__Intrasporangiaceae; g__; s__	2471	9.36345e-08	0.000168709	9.36345e-08	7.94093e-23	0.000433919	9.26442e-23
1042671	k__Bacteria; p__Bacteroidetes; c__[Saprospirae]; o__[Saprospirales]; f__Chitinophagaceae; g__; s__	2793	9.36345e-08	0.000457777	0.000142906	7.94093e-23	0.00106728	0.00106431
2148435	k__Bacteria; p__Actinobacteria; c__Actinobacteria; o__Actinomycetales; f__Nocardioidaceae; g__Aeromicrobium; s__	2496	9.36345e-08	0.000265066	1.10784e-05	7.94093e-23	0.000822377	0.000104211
1012195	k__Bacteria; p__Bacteroidetes; c__[Saprospirae]; o__[Saprospirales]; f__Chitinophagaceae; g__Segetibacter; s__	2592	9.36345e-08	0.000373469	3.30501e-05	7.94093e-23	0.00126749	0.000312653
269901	k__Bacteria; p__Proteobacteria; c__Gammaproteobacteria; o__Pseudomonadales; f__Pseudomonadaceae; g__; s__	2728	9.36345e-08	0.000373468	1.10786e-05	7.94093e-23	0.000977911	0.000104212
762195	k__Bacteria; p__Bacteroidetes; c__Sphingobacteriia; o__Sphingobacteriales; f__Sphingobacteriaceae; g__; s__	2571	9.36345e-08	0.000289156	9.36345e-08	7.94093e-23	0.000752748	9.26442e-23
3230031	k__Bacteria; p__Bacteroidetes; c__Cytophagia; o__Cytophagales; f__Cytophagaceae; g__Adhaeribacter; s__	2468	9.36345e-08	0.000192799	9.36345e-08	7.94093e-23	0.000525273	9.26442e-23
347195	k__Bacteria; p__Bacteroidetes; c__Sphingobacteriia; o__Sphingobacteriales; f__Sphingobacteriaceae; g__; s__	2780	9.36345e-08	0.000421646	1.10784e-05	7.94093e-23	0.00116254	0.000104211
813418	k__Bacteria; p__Proteobacteria; c__Alphaproteobacteria; o__Sphingomonadales; f__Sphingomonadaceae; g__; s__	2860	9.36345e-08	0.000349372	7.69903e-05	7.94093e-23	0.000718432	0.00045027
570988	k__Bacteria; p__Proteobacteria; c__Alphaproteobacteria; o__Rhizobiales; f__Hyphomicrobiaceae; g__Devosia; s__	2653	9.36345e-08	0.000265066	9.36345e-08	7.94093e-23	0.000659916	9.26442e-23
382625	k__Bacteria; p__Actinobacteria; c__Actinobacteria; o__Actinomycetales; f__Corynebacteriaceae; g__Corynebacterium; s__	2626	9.36345e-08	0.000192795	1.10784e-05	7.94093e-23	0.000423767	0.000104211
113607	k__Bacteria; p__Acidobacteria; c__[Chloracidobacteria]; o__RB41; f__Ellin6075; g__; s__	2590	9.36345e-08	0.000265064	5.50207e-05	7.94093e-23	0.000622351	0.000428577
1125242	k__Bacteria; p__Proteobacteria; c__Betaproteobacteria; o__Burkholderiales; f__Oxalobacteraceae; g__Janthinobacterium; s__	2968	9.36345e-08	0.000710719	9.36345e-08	7.94093e-23	0.00183965	9.26442e-23
94705	k__Bacteria; p__[Thermi]; c__Deinococci; o__Deinococcales; f__Deinococcaceae; g__Deinococcus; s__	2556	9.36345e-08	0.000216887	9.36345e-08	7.94093e-23	0.000601977	9.26442e-23
242389	k__Bacteria; p__Actinobacteria; c__Actinobacteria; o__Actinomycetales; f__Intrasporangiaceae; g__Arsenicicoccus; s__	2476	9.36345e-08	0.000265067	9.36345e-08	7.94093e-23	0.000865196	9.26442e-23
1078587	k__Bacteria; p__Firmicutes; c__Clostridia; o__Clostridiales; f__Lachnospiraceae; g__Blautia; s__	2811	9.36345e-08	0.00043369	4.40358e-05	7.94093e-23	0.0010773	0.000416872
3154123	k__Bacteria; p__Actinobacteria; c__Actinobacteria; o__Actinomycetales; f__Intrasporangiaceae; g__; s__	2471	9.36345e-08	0.000192798	9.36345e-08	7.94093e-23	0.000501824	9.26442e-23
4362556	k__Bacteria; p__Proteobacteria; c__Alphaproteobacteria; o__Rhizobiales; f__Bradyrhizobiaceae; g__Balneimonas; s__	2863	9.36345e-08	0.000373462	4.40348e-05	7.94093e-23	0.00101418	0.000328461
357423	k__Bacteria; p__Actinobacteria; c__Actinobacteria; o__Actinomycetales; f__Micromonosporaceae; g__; s__	2630	9.36345e-08	0.00025302	9.36345e-08	7.94093e-23	0.000673619	9.26442e-23
4322321	k__Bacteria; p__Cyanobacteria; c__Oscillatoriophycideae; o__Oscillatoriales; f__Phormidiaceae; g__Phormidium; s__	2687	9.36345e-08	0.000397557	7.69925e-05	7.94093e-23	0.0010403	0.000632796
702181	k__Bacteria; p__Bacteroidetes; c__[Saprospirae]; o__[Saprospirales]; f__Chitinophagaceae; g__Segetibacter; s__	2665	9.36345e-08	0.000313244	2.20643e-05	7.94093e-23	0.000759084	0.000208432
1787644	k__Bacteria; p__Cyanobacteria; c__Chloroplast; o__Streptophyta; f__; g__; s__	2936	9.36345e-08	0.00163818	9.36345e-08	7.94093e-23	0.00493333	9.26442e-23
249391	k__Bacteria; p__Bacteroidetes; c__Cytophagia; o__Cytophagales; f__Cytophagaceae; g__Adhaeribacter; s__	2586	9.36345e-08	0.000301202	9.36345e-08	7.94093e-23	0.00101447	9.26442e-23
153548	k__Bacteria; p__Actinobacteria; c__Actinobacteria; o__Actinomycetales; f__; g__; s__	2813	9.36345e-08	0.000289151	3.305e-05	7.94093e-23	0.000630915	0.000312652
829373	k__Bacteria; p__Actinobacteria; c__Actinobacteria; o__Actinomycetales; f__Pseudonocardiaceae; g__Pseudonocardia; s__	3035	9.36345e-08	0.000698665	0.000142905	7.94093e-23	0.00144525	0.000672182
514041	k__Bacteria; p__Proteobacteria; c__Alphaproteobacteria; o__Sphingomonadales; f__Sphingomonadaceae; g__; s__	2860	9.36345e-08	0.000337332	9.36345e-08	7.94093e-23	0.000732433	9.26442e-23
319944	k__Bacteria; p__Actinobacteria; c__Thermoleophilia; o__Solirubrobacterales; f__; g__; s__	2602	9.36345e-08	0.000240975	3.30491e-05	7.94093e-23	0.000550617	0.000231994
818887	k__Bacteria; p__Bacteroidetes; c__[Saprospirae]; o__[Saprospirales]; f__Chitinophagaceae; g__; s__	2919	9.36345e-08	0.000409597	9.36345e-08	7.94093e-23	0.000931558	9.26442e-23
819027	k__Bacteria; p__Proteobacteria; c__Alphaproteobacteria; o__Rhodospirillales; f__Rhodospirillaceae; g__Skermanella; s__	2902	9.36345e-08	0.000373465	9.36345e-08	7.94093e-23	0.000802018	9.26442e-23
906820	k__Bacteria; p__Proteobacteria; c__Alphaproteobacteria; o__Rhodospirillales; f__Rhodospirillaceae; g__Skermanella; s__	2838	9.36345e-08	0.000433688	8.79758e-05	7.94093e-23	0.000995987	0.000435828
804735	k__Bacteria; p__Actinobacteria; c__Actinobacteria; o__Actinomycetales; f__Brevibacteriaceae; g__Brevibacterium; s__	2707	9.36345e-08	0.000397554	9.89607e-05	7.94093e-23	0.000904056	0.000445955
688714	k__Bacteria; p__Proteobacteria; c__Alphaproteobacteria; o__Rhodobacterales; f__Rhodobacteraceae; g__Rubellimicrobium; s__	2576	9.36345e-08	0.000240976	1.10784e-05	7.94093e-23	0.000592744	0.000104211
546371	k__Bacteria; p__Actinobacteria; c__Thermoleophilia; o__Solirubrobacterales; f__; g__; s__	2660	9.36345e-08	0.000289153	9.89636e-05	7.94093e-23	0.000630915	0.000696003
3849735	k__Bacteria; p__Proteobacteria; c__Alphaproteobacteria; o__Rhizobiales; f__Bradyrhizobiaceae; g__Balneimonas; s__	2656	9.36345e-08	0.0003012	9.36345e-08	7.94093e-23	0.000739918	9.26442e-23
254649	k__Bacteria; p__Actinobacteria; c__Actinobacteria; o__Actinomycetales; f__Cellulomonadaceae; g__Actinotalea; s__	2658	9.36345e-08	0.00025302	1.10784e-05	7.94093e-23	0.000655506	0.000104211
1094453	k__Bacteria; p__Proteobacteria; c__Alphaproteobacteria; o__Sphingomonadales; f__Sphingomonadaceae; g__Kaistobacter; s__	3117	9.36345e-08	0.000758886	9.89627e-05	7.94093e-23	0.0013581	0.000555609
582379	k__Bacteria; p__Firmicutes; c__Clostridia; o__Clostridiales; f__Clostridiaceae	2867	9.36345e-08	0.000421644	8.7979e-05	7.94093e-23	0.000932648	0.000833754
343503	k__Bacteria; p__Proteobacteria; c__Alphaproteobacteria; o__Sphingomonadales; f__Sphingomonadaceae; g__Kaistobacter; s__	3135	9.36345e-08	0.000698661	3.30501e-05	7.94093e-23	0.00107216	0.000312653
249571	k__Bacteria; p__Actinobacteria; c__Actinobacteria; o__Actinomycetales; f__Micromonosporaceae	3129	9.36345e-08	0.000951603	0.000274734	7.94093e-23	0.00175505	0.00192704
589114	k__Bacteria; p__Firmicutes; c__Bacilli; o__Lactobacillales; f__Lactobacillaceae; g__Lactobacillus; s__	2811	9.36345e-08	0.000445734	9.36345e-08	7.94093e-23	0.0011639	9.26442e-23
2647328	k__Bacteria; p__Proteobacteria; c__Gammaproteobacteria; o__Pasteurellales; f__Pasteurellaceae; g__Actinobacillus; s__	2567	9.36345e-08	0.000373468	9.36345e-08	7.94093e-23	0.00135917	9.26442e-23
349024	k__Bacteria; p__Firmicutes; c__Bacilli; o__Lactobacillales; f__Streptococcaceae; g__Streptococcus; s__	2612	9.36345e-08	0.00034938	3.30491e-05	7.94093e-23	0.00108	0.000231994
824839	k__Bacteria; p__Proteobacteria; c__Alphaproteobacteria; o__Sphingomonadales; f__Sphingomonadaceae; g__Kaistobacter; s__	2850	9.36345e-08	0.000301195	4.40358e-05	7.94093e-23	0.000653507	0.000416872
545721	k__Bacteria; p__Bacteroidetes; c__Cytophagia; o__Cytophagales; f__Cytophagaceae; g__Dyadobacter; s__	2644	9.36345e-08	0.00025302	6.6007e-05	7.94093e-23	0.000577369	0.00062531
858667	k__Bacteria; p__Actinobacteria; c__Actinobacteria; o__Actinomycetales; f__Nocardioidaceae; g__; s__	3133	9.36345e-08	0.000758885	0.000230787	7.94093e-23	0.00119793	0.000865138
1015227	k__Bacteria; p__Actinobacteria; c__Actinobacteria; o__Actinomycetales; f__Nocardioidaceae; g__; s__	2806	9.36345e-08	0.000277107	9.36345e-08	7.94093e-23	0.000587085	9.26442e-23
575533	k__Bacteria; p__Actinobacteria; c__Acidimicrobiia; o__Acidimicrobiales; f__; g__; s__	2712	9.36345e-08	0.000265062	1.10784e-05	7.94093e-23	0.00065991	0.00010421
949062	k__Bacteria; p__Proteobacteria; c__Alphaproteobacteria; o__Sphingomonadales; f__Sphingomonadaceae; g__Kaistobacter; s__	3180	9.36345e-08	0.00137317	0.000219804	7.94093e-23	0.00213182	0.0011461
1052930	k__Bacteria; p__Proteobacteria; c__Gammaproteobacteria; o__Xanthomonadales; f__Xanthomonadaceae	3042	9.36345e-08	0.000554127	4.40338e-05	7.94093e-23	0.00126314	0.000252896
608293	k__Bacteria; p__Proteobacteria; c__Alphaproteobacteria; o__Rhodobacterales; f__Rhodobacteraceae; g__; s__	3051	9.36345e-08	0.000530038	0.000164876	7.94093e-23	0.000895993	0.000815303
883057	k__Bacteria; p__Actinobacteria; c__Actinobacteria; o__Actinomycetales; f__Cellulomonadaceae; g__Cellulomonas; s__	3125	9.36345e-08	0.000746841	0.000109949	7.94093e-23	0.00123995	0.000844254
163345	k__Bacteria; p__Proteobacteria; c__Alphaproteobacteria; o__Rhodospirillales; f__Rhodospirillaceae; g__Skermanella; s__	3022	9.36345e-08	0.000602312	1.10784e-05	7.94093e-23	0.00144696	0.000104211
1018359	k__Bacteria; p__Bacteroidetes; c__Cytophagia; o__Cytophagales; f__Cytophagaceae; g__Dyadobacter; s__	2584	9.36345e-08	0.000265066	1.10784e-05	7.94093e-23	0.000659916	0.000104211
3692328	k__Bacteria; p__Proteobacteria; c__Alphaproteobacteria; o__Rhizobiales; f__Methylocystaceae; g__; s__	2892	9.36345e-08	0.000325283	7.69928e-05	7.94093e-23	0.000660348	0.000729529
517565	k__Bacteria; p__Firmicutes; c__Bacilli; o__Lactobacillales; f__Aerococcaceae; g__Facklamia; s__	2466	9.36345e-08	0.000192797	5.50214e-05	7.94093e-23	0.000501824	0.000521091
370301	k__Bacteria; p__Proteobacteria; c__Alphaproteobacteria; o__Rhodospirillales; f__Acetobacteraceae; g__; s__	2908	9.36345e-08	0.000445731	0.000153891	7.94093e-23	0.00085354	0.000863194
4479100	k__Bacteria; p__Actinobacteria; c__Thermoleophilia; o__Gaiellales; f__Gaiellaceae; g__; s__	2552	9.36345e-08	0.000216887	9.36345e-08	7.94093e-23	0.000601972	9.26442e-23
1145153	k__Bacteria; p__Bacteroidetes; c__Cytophagia; o__Cytophagales; f__Cytophagaceae; g__Hymenobacter; s__	2486	9.36345e-08	0.000469832	9.36345e-08	7.94093e-23	0.00225602	9.26442e-23
555741	k__Bacteria; p__Bacteroidetes; c__Cytophagia; o__Cytophagales; f__Cytophagaceae; g__Dyadobacter; s__	3092	9.36345e-08	0.00125273	2.20642e-05	7.94093e-23	0.00574785	0.000208431
931643	k__Bacteria; p__Proteobacteria; c__Betaproteobacteria; o__Burkholderiales; f__Comamonadaceae; g__; s__	2754	9.36345e-08	0.000192794	9.36345e-08	7.94093e-23	0.000394331	9.26442e-23
1029165	k__Bacteria; p__Firmicutes; c__Clostridia; o__Clostridiales; f__[Tissierellaceae]; g__Anaerococcus; s__	2489	9.36345e-08	0.00032529	3.30499e-05	7.94093e-23	0.0012807	0.000312651
998905	k__Bacteria; p__Proteobacteria; c__Alphaproteobacteria; o__Caulobacterales; f__Caulobacteraceae; g__Mycoplana; s__	2783	9.36345e-08	0.000337329	4.40345e-05	7.94093e-23	0.000795472	0.000328459
549557	k__Bacteria; p__Actinobacteria; c__Actinobacteria; o__Actinomycetales; f__Nocardioidaceae; g__; s__	2459	9.36345e-08	0.000228932	4.40338e-05	7.94093e-23	0.000566465	0.000252897
543890	k__Bacteria; p__Proteobacteria; c__Alphaproteobacteria; o__Sphingomonadales; f__Sphingomonadaceae; g__Sphingomonas; s__	2535	9.36345e-08	0.000168708	9.36345e-08	7.94093e-23	0.000405221	9.26442e-23
593226	k__Bacteria; p__Bacteroidetes; c__Cytophagia; o__Cytophagales; f__Cytophagaceae; g__Hymenobacter; s__	2643	9.36345e-08	0.000325288	2.20643e-05	7.94093e-23	0.000865525	0.000208432
104963	k__Bacteria; p__Actinobacteria; c__Actinobacteria; o__Actinomycetales; f__Streptomycetaceae; g__Streptomyces; s__	2827	9.36345e-08	0.000626404	8.79777e-05	7.94093e-23	0.00146983	0.000604703
627321	k__Bacteria; p__Proteobacteria; c__Alphaproteobacteria; o__Rhizobiales; f__Bradyrhizobiaceae; g__Balneimonas; s__	2761	9.36345e-08	0.000349375	4.40357e-05	7.94093e-23	0.000923737	0.000416871
826512	k__Bacteria; p__Actinobacteria; c__Actinobacteria; o__Actinomycetales; f__Nocardioidaceae; g__; s__	2481	9.36345e-08	0.000216887	2.20642e-05	7.94093e-23	0.000560542	0.000208431
254211	k__Bacteria; p__Actinobacteria; c__Actinobacteria; o__Actinomycetales; f__Sporichthyaceae; g__; s__	3160	9.36345e-08	0.00075888	8.79751e-05	7.94093e-23	0.00100077	0.000409857
164471	k__Bacteria; p__Proteobacteria; c__Alphaproteobacteria; o__Rhodobacterales; f__Rhodobacteraceae; g__Paracoccus; s__	2715	9.36345e-08	0.000337333	6.60055e-05	7.94093e-23	0.000732432	0.000386523
1039041	k__Bacteria; p__Actinobacteria; c__Actinobacteria; o__Actinomycetales; f__Sporichthyaceae; g__; s__	3067	9.36345e-08	0.00053004	9.36345e-08	7.94093e-23	0.00100973	9.26442e-23
4332202	k__Bacteria; p__Cyanobacteria; c__Chloroplast; o__Streptophyta; f__; g__; s__	2754	9.36345e-08	0.000265063	9.36345e-08	7.94093e-23	0.000602692	9.26442e-23
114292	k__Bacteria; p__Proteobacteria; c__Alphaproteobacteria; o__Sphingomonadales; f__Sphingomonadaceae; g__Kaistobacter; s__	2545	9.36345e-08	0.000240976	4.40357e-05	7.94093e-23	0.000753718	0.000416871
1106471	k__Bacteria; p__Actinobacteria; c__Actinobacteria; o__Actinomycetales; f__Nocardioidaceae; g__; s__	3133	9.36345e-08	0.000566169	1.10784e-05	7.94093e-23	0.000894049	0.000104211
809583	k__Bacteria; p__Proteobacteria; c__Alphaproteobacteria; o__Sphingomonadales	2612	9.36345e-08	0.000192796	9.36345e-08	7.94093e-23	0.000451288	9.26442e-23
193867	k__Bacteria; p__Actinobacteria; c__Actinobacteria; o__Actinomycetales; f__Nocardiaceae; g__Rhodococcus; s__	2901	9.36345e-08	0.000361417	5.50205e-05	7.94093e-23	0.000668861	0.000373826
532743	k__Bacteria; p__Bacteroidetes; c__[Saprospirae]; o__[Saprospirales]; f__Chitinophagaceae; g__Flavisolibacter; s__	2671	9.36345e-08	0.000457782	5.50216e-05	7.94093e-23	0.00162982	0.000521093
4348101	k__Bacteria; p__Proteobacteria; c__Alphaproteobacteria; o__Rhodobacterales; f__Rhodobacteraceae; g__Rubellimicrobium; s__	2863	9.36345e-08	0.000385507	6.60062e-05	7.94093e-23	0.000889172	0.000530272
922761	k__Bacteria; p__Proteobacteria; c__Gammaproteobacteria; o__Enterobacteriales; f__Enterobacteriaceae; g__Erwinia; s__	2769	9.36345e-08	0.000421644	0.000131918	7.94093e-23	0.000879491	0.000682517
4399094	k__Bacteria; p__Proteobacteria; c__Alphaproteobacteria; o__Rhizobiales; f__Bradyrhizobiaceae; g__Balneimonas; s__	3030	9.36345e-08	0.000469817	9.36345e-08	7.94093e-23	0.000882453	9.26442e-23
578911	k__Bacteria; p__Firmicutes; c__Bacilli; o__Bacillales; f__[Exiguobacteraceae]; g__Exiguobacterium; s__	2701	9.36345e-08	0.000373465	5.50197e-05	7.94093e-23	0.00100223	0.000343194
New.0.CleanUp.ReferenceOTU127378	Unassigned	2558	9.36345e-08	0.000216886	3.30501e-05	7.94093e-23	0.000515793	0.000312653
New.0.CleanUp.ReferenceOTU132393	k__Bacteria; p__Cyanobacteria; c__Chloroplast; o__Streptophyta; f__; g__; s__	2780	9.36345e-08	0.00043369	2.20641e-05	7.94093e-23	0.00112112	0.00020843
New.0.CleanUp.ReferenceOTU212425	k__Bacteria; p__Cyanobacteria; c__Chloroplast; o__Streptophyta; f__; g__; s__	2841	9.36345e-08	0.000457779	1.10784e-05	7.94093e-23	0.00106728	0.000104211
New.0.CleanUp.ReferenceOTU213970	k__Bacteria; p__Actinobacteria; c__Actinobacteria; o__Actinomycetales; f__Nocardioidaceae; g__; s__	2906	9.36345e-08	0.000409596	7.69911e-05	7.94093e-23	0.000806885	0.000539074
New.0.CleanUp.ReferenceOTU292255	k__Bacteria; p__Proteobacteria; c__Alphaproteobacteria; o__Rhodobacterales; f__Rhodobacteraceae; g__Rubellimicrobium; s__	3076	9.36345e-08	0.000734799	9.8962e-05	7.94093e-23	0.00149722	0.000492755
New.0.CleanUp.ReferenceOTU306504	k__Bacteria; p__Proteobacteria; c__Alphaproteobacteria; o__Rhodobacterales; f__Rhodobacteraceae; g__Rubellimicrobium; s__	3079	9.36345e-08	0.000855251	0.000285719	7.94093e-23	0.00201821	0.00133619
New.0.CleanUp.ReferenceOTU313455	k__Bacteria; p__Proteobacteria; c__Alphaproteobacteria; o__Rhodospirillales; f__Acetobacteraceae; g__; s__	2727	9.36345e-08	0.00027711	9.36345e-08	7.94093e-23	0.000681971	9.26442e-23
New.0.CleanUp.ReferenceOTU315137	k__Bacteria; p__Proteobacteria; c__Alphaproteobacteria; o__Sphingomonadales; f__Erythrobacteraceae; g__; s__	2715	9.36345e-08	0.000337332	4.40356e-05	7.94093e-23	0.000895187	0.00041687
New.0.CleanUp.ReferenceOTU320843	k__Bacteria; p__Actinobacteria; c__Actinobacteria; o__Actinomycetales; f__Frankiaceae; g__; s__	2729	9.36345e-08	0.000301199	9.36345e-08	7.94093e-23	0.00077178	9.26442e-23
New.0.CleanUp.ReferenceOTU390064	k__Bacteria; p__Cyanobacteria; c__Chloroplast; o__Streptophyta; f__; g__; s__	2564	9.36345e-08	0.000204841	1.10784e-05	7.94093e-23	0.000508997	0.000104211
New.0.CleanUp.ReferenceOTU465798	k__Bacteria; p__Proteobacteria; c__Alphaproteobacteria; o__Rhodospirillales; f__Acetobacteraceae; g__; s__	2731	9.36345e-08	0.000349379	9.36345e-08	7.94093e-23	0.000870042	9.26442e-23
New.0.CleanUp.ReferenceOTU493928	k__Bacteria; p__Proteobacteria; c__Alphaproteobacteria; o__Sphingomonadales; f__Sphingomonadaceae; g__Sphingomonas	2591	9.36345e-08	0.000277111	1.10784e-05	7.94093e-23	0.000681971	0.000104211
New.0.CleanUp.ReferenceOTU533235	k__Bacteria; p__Cyanobacteria; c__Chloroplast; o__Streptophyta; f__; g__; s__	2734	9.36345e-08	0.000469827	9.36345e-08	7.94093e-23	0.00127343	9.26442e-23
New.0.CleanUp.ReferenceOTU550303	k__Bacteria; p__Cyanobacteria; c__Chloroplast; o__Streptophyta; f__; g__; s__	2810	9.36345e-08	0.000349375	4.40358e-05	7.94093e-23	0.000812796	0.000416872
New.0.CleanUp.ReferenceOTU579967	k__Bacteria; p__Proteobacteria; c__Alphaproteobacteria; o__Rhodobacterales; f__Rhodobacteraceae; g__; s__	2684	9.36345e-08	0.000253019	2.20632e-05	7.94093e-23	0.000556123	0.000146555
256507	k__Bacteria; p__Actinobacteria; c__Actinobacteria; o__Actinomycetales; f__Thermomonosporaceae; g__Actinomadura; s__vinacea	2648	9.36345e-08	0.000554136	6.60071e-05	7.94093e-23	0.00198278	0.00062531
90189	k__Bacteria; p__Proteobacteria; c__Betaproteobacteria; o__; f__; g__; s__	2570	9.36345e-08	9.36345e-08	0.000252763	7.94093e-23	7.94093e-23	0.00118187
137072	k__Bacteria; p__Actinobacteria; c__Actinobacteria; o__Actinomycetales; f__Streptomycetaceae; g__Streptomyces; s__	2884	9.36345e-08	0.00115638	1.10783e-05	7.94093e-23	0.00353362	0.00010421
New.1.ReferenceOTU1577	k__Bacteria; p__Cyanobacteria; c__Chloroplast; o__Streptophyta; f__; g__; s__	3078	9.36345e-08	0.000445723	9.36345e-08	7.94093e-23	0.000881298	9.26442e-23
New.1.ReferenceOTU342	k__Bacteria; p__Cyanobacteria; c__Chloroplast; o__Streptophyta; f__; g__; s__	2481	9.36345e-08	0.000228931	1.10784e-05	7.94093e-23	0.000749466	0.000104211
New.1.CleanUp.ReferenceOTU993166	k__Bacteria; p__Cyanobacteria; c__Chloroplast; o__Streptophyta; f__; g__; s__	2856	9.36345e-08	0.000337328	1.10784e-05	7.94093e-23	0.00078019	0.000104211
