# Supplementary material for: Geography and Location Are the Primary Drivers of Office Microbiome Composition
Source: mSystems. 2016 Apr 19;1(2):e00022-16. doi: 10.1128/mSystems.00022-16 (PMC5069741; doi:10.1128/mSystems.00022-16)
Supplement: Data Set S9 [file sys002162014sd9.xlsx]

## Sheet: ancom-row.csv
OTU ID	Taxonomy	ANCOM W	Mean: infrequently sampled	Mean: frequently sampled	Std: infrequently sampled	Std: frequently sampled
316724	k__Bacteria; p__Proteobacteria; c__Alphaproteobacteria; o__Rickettsiales; f__Rickettsiaceae; g__Rickettsia; s__	3247	0.0543016	0.0281362	0.0878646	0.0651166
834280	k__Bacteria; p__Proteobacteria; c__Gammaproteobacteria; o__Xanthomonadales; f__Xanthomonadaceae	3240	0.0229563	0.0127252	0.0395651	0.0321251
1111582	k__Bacteria; p__Firmicutes; c__Bacilli; o__Lactobacillales; f__Enterococcaceae; g__Enterococcus; s__	3198	0.021909	0.0106636	0.0372286	0.0265584
356226	k__Bacteria; p__Bacteroidetes; c__Bacteroidia; o__Bacteroidales; f__S24-7; g__; s__	3261	0.0219036	0.0455888	0.049936	0.0692812
813945	k__Bacteria; p__Proteobacteria; c__Gammaproteobacteria; o__Pseudomonadales; f__Pseudomonadaceae; g__; s__	3189	0.020137	0.015771	0.02978	0.0278354
570350	k__Bacteria; p__Proteobacteria; c__Alphaproteobacteria; o__Sphingomonadales; f__Sphingomonadaceae; g__Sphingobium; s__	3156	0.018968	0.0369958	0.0389568	0.0556626
829851	k__Bacteria; p__Proteobacteria; c__Gammaproteobacteria; o__Pseudomonadales; f__Pseudomonadaceae; g__Pseudomonas; s__	3095	0.0184761	0.015751	0.0264368	0.029007
229434	k__Bacteria; p__Proteobacteria; c__Alphaproteobacteria; o__Sphingomonadales; f__Sphingomonadaceae; g__; s__	3261	0.0134934	0.027052	0.0313528	0.0428617
New.1.ReferenceOTU2881	k__Bacteria; p__Proteobacteria; c__Gammaproteobacteria; o__Xanthomonadales; f__Xanthomonadaceae	3228	0.0129169	0.00711576	0.0222447	0.0173276
678291	k__Bacteria; p__Proteobacteria; c__Gammaproteobacteria; o__Legionellales; f__Coxiellaceae; g__Rickettsiella; s__	3231	0.012462	0.0066159	0.0218171	0.0166033
214919	k__Bacteria; p__Firmicutes; c__Bacilli; o__Turicibacterales; f__Turicibacteraceae; g__Turicibacter; s__	3256	0.0105208	0.0223268	0.0265014	0.034296
New.0.CleanUp.ReferenceOTU27490	k__Bacteria; p__Firmicutes; c__Bacilli; o__Bacillales; f__Alicyclobacillaceae; g__Alicyclobacillus; s__	3045	0.00449608	0.00317691	0.0100206	0.00697944
New.0.CleanUp.ReferenceOTU237200	k__Bacteria; p__Cyanobacteria; c__Chloroplast; o__Streptophyta; f__; g__; s__	3027	0.00447499	0.00357015	0.0209479	0.028916
580312	k__Bacteria; p__Proteobacteria; c__Alphaproteobacteria; o__Sphingomonadales; f__Sphingomonadaceae; g__Sphingomonas; s__	3127	0.00359164	0.00201949	0.00640813	0.00470673
351309	k__Bacteria; p__Firmicutes; c__Clostridia; o__Clostridiales; f__; g__; s__	3259	0.00341176	0.00572058	0.0102709	0.0101524
276478	k__Bacteria; p__Firmicutes; c__Clostridia; o__Clostridiales; f__Clostridiaceae; g__; s__	3255	0.00295687	0.0057739	0.00741635	0.010613
4364838	k__Bacteria; p__Proteobacteria; c__Alphaproteobacteria; o__Rhodospirillales; f__Rhodospirillaceae; g__Skermanella; s__	3151	0.00288814	0.00158184	0.00647257	0.0068321
818602	k__Bacteria; p__Proteobacteria; c__Gammaproteobacteria; o__Pseudomonadales; f__Pseudomonadaceae; g__Pseudomonas; s__	3165	0.00259717	0.00179286	0.00392638	0.00345078
New.1.ReferenceOTU1811	k__Bacteria; p__Actinobacteria; c__Actinobacteria; o__Actinomycetales; f__Dietziaceae; g__Dietzia; s__	3110	0.00244379	0.001393	0.00516481	0.00444723
1110021	k__Bacteria; p__Actinobacteria; c__Actinobacteria; o__Actinomycetales; f__Geodermatophilaceae; g__Modestobacter; s__	3102	0.00239092	0.00132858	0.00568736	0.00383766
780788	k__Bacteria; p__Proteobacteria; c__Gammaproteobacteria; o__Xanthomonadales; f__Xanthomonadaceae; g__; s__	3149	0.0023327	0.00296806	0.00969025	0.0144334
245980	k__Bacteria; p__Cyanobacteria; c__Chloroplast; o__Streptophyta; f__; g__; s__	2945	0.00227984	0.00196394	0.00504863	0.013193
1045797	k__Bacteria; p__Actinobacteria; c__Actinobacteria; o__Actinomycetales; f__Microbacteriaceae; g__Salinibacterium; s__	3053	0.0021529	0.000955355	0.00527721	0.00299061
338952	k__Bacteria; p__Firmicutes; c__Bacilli; o__Bacillales; f__Planococcaceae; g__Planomicrobium; s__	3056	0.0020947	0.000684324	0.00861459	0.00206561
535196	k__Bacteria; p__Proteobacteria; c__Alphaproteobacteria; o__Rhodobacterales; f__Rhodobacteraceae; g__Paracoccus; s__	3036	0.00206826	0.00119972	0.00373074	0.00323356
662310	k__Bacteria; p__Firmicutes; c__Bacilli; o__Bacillales; f__Planococcaceae; g__Planomicrobium; s__	3142	0.00205768	0.000739866	0.00915789	0.00295756
996116	k__Bacteria; p__Actinobacteria; c__Actinobacteria; o__Actinomycetales; f__Nocardioidaceae; g__; s__	3020	0.00153929	0.000439949	0.0111968	0.00127055
New.1.ReferenceOTU2758	k__Bacteria; p__Firmicutes; c__Bacilli; o__Lactobacillales; f__Carnobacteriaceae; g__Granulicatella; s__	3102	0.00139119	0.000659882	0.00260265	0.00177269
4390755	k__Bacteria; p__Tenericutes; c__Mollicutes; o__Anaeroplasmatales; f__Anaeroplasmataceae; g__Anaeroplasma; s__	3230	0.00128012	0.00262595	0.0040891	0.00615954
291187	k__Bacteria; p__Proteobacteria; c__Betaproteobacteria; o__Burkholderiales; f__Comamonadaceae; g__Comamonas; s__	3221	0.00124309	0.00206612	0.0034129	0.0041658
130864	k__Bacteria; p__Firmicutes; c__Bacilli; o__Lactobacillales; f__Lactobacillaceae; g__Lactobacillus; s__iners	3017	0.00116376	0.00121084	0.00312259	0.0051575
142996	k__Bacteria; p__Cyanobacteria; c__Synechococcophycideae; o__Pseudanabaenales; f__Pseudanabaenaceae	3031	0.00114261	0.00472315	0.00529451	0.0252531
223418	k__Bacteria; p__Actinobacteria; c__Actinobacteria; o__Actinomycetales; f__Geodermatophilaceae; g__; s__	3053	0.00113202	0.000715424	0.00210718	0.00173638
New.0.CleanUp.ReferenceOTU503910	k__Bacteria; p__Cyanobacteria; c__Chloroplast; o__Streptophyta; f__; g__; s__	2986	0.00112145	0.000635454	0.0026442	0.00270157
325419	k__Bacteria; p__Firmicutes; c__Clostridia; o__Clostridiales; f__Clostridiaceae; g__; s__	3243	0.00110557	0.00257708	0.00328749	0.00553884
579731	k__Bacteria; p__Proteobacteria; c__Betaproteobacteria; o__Burkholderiales; f__Comamonadaceae; g__Comamonas; s__	3250	0.00108441	0.00217497	0.002997	0.00408046
821608	k__Bacteria; p__Proteobacteria; c__Alphaproteobacteria; o__Sphingomonadales; f__Sphingomonadaceae; g__Kaistobacter; s__	3086	0.00101037	0.000526597	0.00193759	0.00214731
843459	k__Bacteria; p__Firmicutes; c__Clostridia; o__Clostridiales; f__Clostridiaceae; g__; s__	3250	0.00093631	0.00265705	0.00313548	0.00577547
942852	k__Bacteria; p__Proteobacteria; c__Betaproteobacteria; o__Burkholderiales; f__Comamonadaceae; g__; s__	3210	0.000899283	0.00187729	0.00261286	0.00373288
210201	k__Bacteria; p__Proteobacteria; c__Betaproteobacteria; o__Burkholderiales; f__Oxalobacteraceae; g__; s__	3130	0.000825234	0.00020225	0.0029763	0.000789406
561885	k__Bacteria; p__Proteobacteria; c__Alphaproteobacteria; o__Rhizobiales; f__Rhizobiaceae; g__Agrobacterium; s__	3058	0.000804072	0.000484384	0.00171735	0.00149649
165827	k__Bacteria; p__Proteobacteria; c__Alphaproteobacteria; o__Rhodobacterales; f__Rhodobacteraceae; g__Rubellimicrobium; s__	3048	0.000788209	0.000626567	0.00155543	0.00351629
810959	k__Bacteria; p__Actinobacteria; c__Actinobacteria; o__Actinomycetales; f__Intrasporangiaceae; g__Phycicoccus; s__	2967	0.00076705	0.000342206	0.00203057	0.00106143
812902	k__Bacteria; p__Actinobacteria; c__Actinobacteria; o__Actinomycetales; f__Micrococcaceae; g__Arthrobacter; s__	3051	0.000740606	0.000457728	0.00254235	0.00341322
4343884	k__Bacteria; p__Proteobacteria; c__Alphaproteobacteria; o__Rhodospirillales; f__Acetobacteraceae; g__; s__	3007	0.000740605	0.000362202	0.00301958	0.00145402
1504802	k__Bacteria; p__Firmicutes; c__Bacilli; o__Lactobacillales; f__Carnobacteriaceae; g__Granulicatella; s__	2975	0.000566041	0.000284443	0.0012002	0.000922971
New.0.CleanUp.ReferenceOTU306504	k__Bacteria; p__Proteobacteria; c__Alphaproteobacteria; o__Rhodobacterales; f__Rhodobacteraceae; g__Rubellimicrobium; s__	2982	0.000523742	0.000166708	0.00151341	0.000916838
156477	k__Bacteria; p__Actinobacteria; c__Actinobacteria; o__Actinomycetales; f__Geodermatophilaceae; g__Geodermatophilus; s__obscurus	2936	0.000523739	0.000260011	0.00153422	0.00140795
268220	k__Bacteria; p__Firmicutes; c__Clostridia; o__Clostridiales; f__; g__; s__	3027	0.00043382	0.00132413	0.00178774	0.00425615
580916	k__Bacteria; p__Proteobacteria; c__Alphaproteobacteria; o__Sphingomonadales	3155	0.000423243	0.000937579	0.00209261	0.00301911
263933	k__Bacteria; p__Firmicutes; c__Clostridia; o__Clostridiales; f__Lachnospiraceae; g__; s__	3238	0.000423242	0.00138855	0.00178436	0.00375206
883057	k__Bacteria; p__Actinobacteria; c__Actinobacteria; o__Actinomycetales; f__Cellulomonadaceae; g__Cellulomonas; s__	2959	0.000412659	0.000220022	0.000991217	0.00110442
New.1.CleanUp.ReferenceOTU1261031	k__Bacteria; p__Firmicutes; c__Bacilli; o__Lactobacillales; f__Enterococcaceae; g__Enterococcus; s__	2965	0.000396786	0.000111167	0.00111053	0.000693312
659831	k__Bacteria; p__Firmicutes; c__Clostridia; o__Clostridiales; f__; g__; s__	3130	0.00035448	0.000744304	0.00168548	0.00219812
798097	k__Bacteria; p__Proteobacteria; c__Alphaproteobacteria; o__Rhizobiales; f__Hyphomicrobiaceae; g__Devosia; s__	3045	0.000328027	0.000126719	0.000795438	0.000656013
268978	k__Bacteria; p__Firmicutes; c__Bacilli; o__Turicibacterales; f__Turicibacteraceae; g__Turicibacter; s__	3240	0.000296292	0.000719856	0.0013077	0.00185577
327808	k__Bacteria; p__Firmicutes; c__Clostridia; o__Clostridiales; f__Ruminococcaceae; g__Oscillospira; s__	3033	0.000264562	0.00063323	0.001624	0.00276743
189147	k__Bacteria; p__Firmicutes; c__Clostridia; o__Clostridiales; f__Ruminococcaceae; g__Ruminococcus; s__	2951	0.000253982	0.000666552	0.00154223	0.00256567
573035	k__Bacteria; p__Firmicutes; c__Bacilli; o__Bacillales; f__Alicyclobacillaceae; g__Alicyclobacillus; s__	3132	0.000248686	0.000766514	0.00114355	0.00231085
346056	k__Bacteria; p__Proteobacteria; c__Alphaproteobacteria; o__Sphingomonadales; f__Sphingomonadaceae; g__Sphingobium; s__	3216	8.47181e-05	0.000284437	0.000330387	0.000717147
343264	k__Bacteria; p__Firmicutes; c__Clostridia; o__Clostridiales; f__; g__; s__	3015	5.29861e-05	0.000406632	0.000468276	0.00177245
115017	k__Bacteria; p__Proteobacteria; c__Alphaproteobacteria; o__Sphingomonadales; f__Sphingomonadaceae; g__Blastomonas	2998	3.18278e-05	0.000137822	0.000203199	0.000548466
796307	k__Bacteria; p__Proteobacteria; c__Gammaproteobacteria; o__Oceanospirillales; f__Halomonadaceae; g__Candidatus Portiera; s__	3014	1.59611e-05	0.000437736	0.000161818	0.00210478
