# Supplementary material for: Geography and Location Are the Primary Drivers of Office Microbiome Composition
Source: mSystems. 2016 Apr 19;1(2):e00022-16. doi: 10.1128/mSystems.00022-16 (PMC5069741; doi:10.1128/mSystems.00022-16)
Supplement: Data Set S10 [file sys002162014sd10.xlsx]

## Sheet: ancom-city.csv
OTU ID	Taxonomy	ANCOM W	Mean: flagstaff	Mean: sandiego	Mean: toronto	Std: flagstaff	Std: sandiego	Std: toronto
316724	k__Bacteria; p__Proteobacteria; c__Alphaproteobacteria; o__Rickettsiales; f__Rickettsiaceae; g__Rickettsia; s__	3208	0.0915132	0.0411851	0.0382424	0.0930179	0.0822461	0.0719549
1566691	k__Bacteria; p__Proteobacteria; c__Gammaproteobacteria; o__Pseudomonadales; f__Pseudomonadaceae; g__Pseudomonas; s__	3129	0.044159	0.0680832	0.092436	0.0346495	0.0710911	0.0622508
813945	k__Bacteria; p__Proteobacteria; c__Gammaproteobacteria; o__Pseudomonadales; f__Pseudomonadaceae; g__; s__	3265	0.0398763	0.0292214	0.0130498	0.0328101	0.0269986	0.0166389
834280	k__Bacteria; p__Proteobacteria; c__Gammaproteobacteria; o__Xanthomonadales; f__Xanthomonadaceae	3256	0.0393765	0.00943388	0.00707112	0.0444949	0.01573	0.0136137
829851	k__Bacteria; p__Proteobacteria; c__Gammaproteobacteria; o__Pseudomonadales; f__Pseudomonadaceae; g__Pseudomonas; s__	3087	0.037593	0.0325022	0.0695502	0.0320469	0.0293702	0.0709322
1111582	k__Bacteria; p__Firmicutes; c__Bacilli; o__Lactobacillales; f__Enterococcaceae; g__Enterococcus; s__	3258	0.0349218	0.00819481	0.0064079	0.039882	0.0142437	0.0111452
988314	k__Bacteria; p__Proteobacteria; c__Gammaproteobacteria; o__Pseudomonadales; f__Moraxellaceae; g__Acinetobacter; s__	3210	0.0311069	0.0278792	0.0204038	0.0242462	0.023702	0.0187991
New.1.ReferenceOTU2881	k__Bacteria; p__Proteobacteria; c__Gammaproteobacteria; o__Xanthomonadales; f__Xanthomonadaceae	3257	0.0224534	0.00594664	0.00463282	0.0250195	0.0104425	0.00898877
678291	k__Bacteria; p__Proteobacteria; c__Gammaproteobacteria; o__Legionellales; f__Coxiellaceae; g__Rickettsiella; s__	3261	0.0212218	0.00658027	0.0056618	0.0243688	0.0111473	0.0113219
1084865	k__Bacteria; p__Firmicutes; c__Bacilli; o__Bacillales; f__Staphylococcaceae; g__Staphylococcus; s__	3143	0.0125885	0.0128742	0.0203014	0.0146025	0.0240329	0.0278325
74576	k__Bacteria; p__Firmicutes; c__Bacilli; o__Lactobacillales; f__Lactobacillaceae; g__Lactobacillus; s__	2518	0.0115087	0.032244	0.0279333	0.0486554	0.101319	0.0895573
830290	k__Bacteria; p__Proteobacteria; c__Gammaproteobacteria; o__Vibrionales; f__Pseudoalteromonadaceae; g__Pseudoalteromonas; s__	2751	0.00968517	0.0118463	0.0128743	0.0126187	0.0102504	0.0136548
788519	k__Bacteria; p__Proteobacteria; c__Betaproteobacteria; o__Burkholderiales; f__Oxalobacteraceae; g__Herbaspirillum; s__	3203	0.0092213	0.00815254	0.00671511	0.00918193	0.00761962	0.0076108
New.0.CleanUp.ReferenceOTU27490	k__Bacteria; p__Firmicutes; c__Bacilli; o__Bacillales; f__Alicyclobacillaceae; g__Alicyclobacillus; s__	3252	0.00904535	0.0200176	0.0324246	0.0107369	0.0165929	0.0251701
1101451	k__Bacteria; p__Actinobacteria; c__Actinobacteria; o__Actinomycetales; f__Micrococcaceae; g__Micrococcus; s__	2908	0.00881754	0.00608745	0.0056862	0.0120583	0.00934734	0.00834081
1107335	k__Bacteria; p__Proteobacteria; c__Gammaproteobacteria; o__Pseudomonadales; f__Moraxellaceae; g__Acinetobacter; s__	3257	0.00712593	0.00543037	0.0187018	0.01168	0.00729187	0.0325074
1512104	k__Bacteria; p__Proteobacteria; c__Gammaproteobacteria; o__Pseudomonadales; f__Moraxellaceae; g__Acinetobacter; s__johnsonii	3257	0.0065821	0.00653334	0.00541309	0.00724015	0.00864144	0.0117931
778478	k__Bacteria; p__Proteobacteria; c__Gammaproteobacteria; o__Enterobacteriales; f__Enterobacteriaceae; g__; s__	3230	0.00498256	0.00614844	0.0104408	0.00780379	0.00672722	0.0121556
2986479	k__Bacteria; p__Cyanobacteria; c__Chloroplast; o__Stramenopiles; f__; g__; s__	3240	0.00459873	0.000915303	0.00176541	0.0111668	0.00344574	0.00809543
261595	k__Bacteria; p__Firmicutes; c__Bacilli; o__Bacillales; f__Paenibacillaceae; g__Cohnella; s__	3248	0.00455471	1.88657e-05	1.47222e-05	0.0249482	0.000135692	0.000120037
New.1.ReferenceOTU1811	k__Bacteria; p__Actinobacteria; c__Actinobacteria; o__Actinomycetales; f__Dietziaceae; g__Dietzia; s__	3260	0.00445874	0.00139873	0.000858369	0.00689434	0.00408647	0.00368068
1040713	k__Bacteria; p__Actinobacteria; c__Actinobacteria; o__Actinomycetales; f__Corynebacteriaceae; g__Corynebacterium; s__	3001	0.00435881	0.0034873	0.00640305	0.00903686	0.00514025	0.00825486
818602	k__Bacteria; p__Proteobacteria; c__Gammaproteobacteria; o__Pseudomonadales; f__Pseudomonadaceae; g__Pseudomonas; s__	3264	0.00426277	0.00263776	0.00165322	0.0039081	0.00316962	0.00351504
4440018	k__Bacteria; p__Firmicutes; c__Bacilli; o__Lactobacillales; f__Leuconostocaceae; g__Weissella; s__	3137	0.00369496	0.00271287	0.00340393	0.00549708	0.00595167	0.00625263
576724	k__Bacteria; p__Firmicutes; c__Bacilli; o__Bacillales; f__Bacillaceae; g__Bacillus; s__	3237	0.00361099	0.000131505	0.000131759	0.0205255	0.000757569	0.000818559
New.0.CleanUp.ReferenceOTU237200	k__Bacteria; p__Cyanobacteria; c__Chloroplast; o__Streptophyta; f__; g__; s__	3230	0.00332715	0.00310717	3.91052e-05	0.0101864	0.0276998	0.000380429
1131894	k__Bacteria; p__Cyanobacteria; c__Chloroplast; o__Streptophyta; f__; g__; s__	3130	0.00263531	0.0026425	0.00189708	0.00469583	0.00605469	0.00481263
332714	k__Bacteria; p__Proteobacteria; c__Alphaproteobacteria; o__Rickettsiales; f__Rickettsiaceae; g__Rickettsia; s__	3211	0.00262727	0.00133769	0.00119483	0.00385962	0.00304309	0.0026257
161287	k__Bacteria; p__Tenericutes; c__Mollicutes; o__Entomoplasmatales; f__; g__; s__	3265	0.00241536	0.0285175	0.00141429	0.00731002	0.0519058	0.00439254
574655	k__Bacteria; p__Proteobacteria; c__Alphaproteobacteria; o__Rhizobiales; f__Methylobacteriaceae; g__Methylobacterium	3214	0.00236736	0.00357648	0.00161911	0.0130945	0.00633233	0.00580673
716006	k__Bacteria; p__Firmicutes; c__Bacilli; o__Lactobacillales; f__Streptococcaceae; g__Lactococcus; s__	2801	0.00225142	0.00162871	0.0018093	0.00437006	0.00376913	0.00456554
580312	k__Bacteria; p__Proteobacteria; c__Alphaproteobacteria; o__Sphingomonadales; f__Sphingomonadaceae; g__Sphingomonas; s__	3001	0.00220744	0.00109366	0.00276513	0.00419651	0.00359479	0.00629753
New.1.ReferenceOTU2758	k__Bacteria; p__Firmicutes; c__Bacilli; o__Lactobacillales; f__Carnobacteriaceae; g__Granulicatella; s__	3257	0.00212342	0.000666539	0.00036582	0.00297712	0.00179842	0.00102985
1088305	k__Bacteria; p__Actinobacteria; c__Actinobacteria; o__Actinomycetales; f__Corynebacteriaceae; g__Corynebacterium; s__	2954	0.00209947	0.00152075	0.00244325	0.0038742	0.00416611	0.00429655
530833	k__Bacteria; p__Actinobacteria; c__Actinobacteria; o__Actinomycetales; f__Micrococcaceae; g__Microbispora; s__rosea	3197	0.00206348	0.000643082	0.00134114	0.00432311	0.00165658	0.00283799
780555	k__Bacteria; p__Proteobacteria; c__Gammaproteobacteria; o__Pseudomonadales; f__Pseudomonadaceae; g__; s__	3217	0.00201548	0.00121097	0.00202384	0.00361777	0.00413352	0.00381849
820346	k__Bacteria; p__Proteobacteria; c__Gammaproteobacteria; o__Enterobacteriales; f__Enterobacteriaceae; g__; s__	3174	0.00193949	0.00274103	0.00677365	0.00391806	0.00502931	0.0122632
812971	k__Bacteria; p__Actinobacteria; c__Actinobacteria; o__Actinomycetales; f__Micrococcaceae; g__Arthrobacter	3175	0.00190753	0.000647773	0.000877868	0.00310838	0.0018413	0.00231569
706432	k__Bacteria; p__Proteobacteria; c__Gammaproteobacteria; o__Pseudomonadales; f__Moraxellaceae; g__Acinetobacter; s__	3163	0.00186354	0.00112651	0.000726699	0.00367556	0.00310863	0.00215738
809297	k__Bacteria; p__Firmicutes; c__Bacilli; o__Bacillales; f__Paenibacillaceae; g__Cohnella; s__	3224	0.00182753	9.36345e-08	9.84601e-06	0.00953184	9.26442e-23	9.82524e-05
2529960	k__Bacteria; p__Proteobacteria; c__Alphaproteobacteria; o__Rickettsiales; f__mitochondria	2820	0.00180356	0.000567987	0.000556019	0.00616765	0.00148857	0.00191037
795504	k__Bacteria; p__Cyanobacteria; c__Chloroplast; o__Stramenopiles; f__; g__; s__	3208	0.00174756	0.00038964	0.00091201	0.00424946	0.00142478	0.00487076
1148209	k__Bacteria; p__Proteobacteria; c__Alphaproteobacteria; o__Rickettsiales; f__; g__; s__	2581	0.00169156	0.00129077	0.00166299	0.00312653	0.00315087	0.00374168
1715185	k__Bacteria; p__Cyanobacteria; c__Nostocophycideae; o__Nostocales; f__Nostocaceae; g__Dolichospermum; s__	3228	0.00167958	0.000502285	0.000326824	0.00616343	0.00219968	0.00244189
819729	k__Bacteria; p__Actinobacteria; c__Actinobacteria; o__Actinomycetales; f__Micrococcaceae; g__; s__	3245	0.0016716	0.000535132	0.00438417	0.00344871	0.00162815	0.0086891
919796	k__Bacteria; p__Firmicutes; c__Bacilli; o__Lactobacillales; f__Leuconostocaceae; g__Weissella; s__	3182	0.00167158	0.000797967	0.000765712	0.00398533	0.00251335	0.00288793
1016369	k__Bacteria; p__Firmicutes; c__Bacilli; o__Bacillales; f__Listeriaceae	3111	0.00164759	0.000197213	0.000165894	0.00819242	0.000982452	0.00120199
4364838	k__Bacteria; p__Proteobacteria; c__Alphaproteobacteria; o__Rhodospirillales; f__Rhodospirillaceae; g__Skermanella; s__	2970	0.00161962	0.00126731	0.00108757	0.00360725	0.00328347	0.0041522
New.0.CleanUp.ReferenceOTU314536	k__Bacteria; p__Firmicutes; c__Bacilli; o__Bacillales; f__Alicyclobacillaceae; g__Alicyclobacillus; s__	3261	0.00159157	0.00314933	0.00532039	0.00231479	0.00344485	0.00513216
579049	k__Bacteria; p__Firmicutes; c__Bacilli; o__Bacillales; f__Bacillaceae	3112	0.00157161	0.000239455	9.84641e-06	0.00829382	0.00136446	0.000139297
662310	k__Bacteria; p__Firmicutes; c__Bacilli; o__Bacillales; f__Planococcaceae; g__Planomicrobium; s__	3208	0.00152364	0.00015028	5.861e-05	0.00946593	0.000808136	0.000337002
586093	k__Bacteria; p__Firmicutes; c__Bacilli; o__Lactobacillales; f__Lactobacillaceae; g__Lactobacillus; s__	2905	0.00148765	0.00114529	0.00173129	0.00395286	0.0049559	0.0148091
732609	k__Bacteria; p__Actinobacteria; c__Actinobacteria; o__Actinomycetales; f__Cellulomonadaceae	2556	0.00148364	0.000483508	0.000770582	0.0124161	0.00151501	0.002368
830442	k__Bacteria; p__Proteobacteria; c__Alphaproteobacteria; o__Rhizobiales; f__Bartonellaceae; g__; s__	3156	0.00139966	0.00248759	0.0012241	0.00349981	0.00430789	0.00345577
New.1.ReferenceOTU619	k__Bacteria; p__Cyanobacteria; c__Chloroplast; o__Stramenopiles; f__; g__; s__	3139	0.00139167	0.000478816	0.000521884	0.00424216	0.00185218	0.00249133
New.0.ReferenceOTU96	k__Bacteria; p__Proteobacteria; c__Gammaproteobacteria; o__Pseudomonadales; f__Pseudomonadaceae; g__; s__	2773	0.0012917	0.000342709	0.000682803	0.00531543	0.00167783	0.00258095
808372	k__Bacteria; p__Proteobacteria; c__Betaproteobacteria; o__Burkholderiales; f__Oxalobacteraceae; g__; s__	2995	0.00126372	0.00205582	0.000663299	0.00302078	0.00450916	0.00219446
328340	k__Bacteria; p__Proteobacteria; c__Gammaproteobacteria; o__Pseudomonadales; f__Pseudomonadaceae; g__; s__	3243	0.00125967	0.000713459	0.000424334	0.00145295	0.00106452	0.000820425
816868	k__Bacteria; p__Proteobacteria; c__Gammaproteobacteria; o__Xanthomonadales; f__Xanthomonadaceae; g__; s__	2886	0.0012397	0.00166624	0.00129238	0.00284139	0.00386958	0.00362565
1084157	k__Bacteria; p__Actinobacteria; c__Actinobacteria; o__Actinomycetales; f__Intrasporangiaceae; g__Knoellia; s__subterranea	3149	0.00121573	0.000427185	0.00112657	0.00241288	0.00123319	0.00242143
112194	k__Bacteria; p__Proteobacteria; c__Alphaproteobacteria; o__Rickettsiales; f__Rickettsiaceae; g__Rickettsia; s__	3228	0.0011717	0.000553896	0.000502361	0.00166033	0.00123414	0.00126691
575305	k__Bacteria; p__Bacteroidetes; c__Sphingobacteriia; o__Sphingobacteriales; f__Sphingobacteriaceae; g__Pedobacter; s__	2575	0.00115175	0.000854292	0.000468243	0.00360241	0.00324375	0.00188268
574920	k__Bacteria; p__Cyanobacteria; c__Chloroplast; o__Stramenopiles; f__; g__; s__	3182	0.00113575	0.000680634	0.000185402	0.00335006	0.00232115	0.0011745
841170	k__Bacteria; p__Proteobacteria; c__Alphaproteobacteria; o__Caulobacterales; f__Caulobacteraceae; g__; s__	3248	0.00112774	0.00909601	0.00101441	0.00345261	0.0171528	0.00293497
1045797	k__Bacteria; p__Actinobacteria; c__Actinobacteria; o__Actinomycetales; f__Microbacteriaceae; g__Salinibacterium; s__	3169	0.00111976	0.000220678	0.000443858	0.00280662	0.00102204	0.00176997
335256	k__Bacteria; p__Firmicutes; c__Bacilli; o__Lactobacillales; f__Streptococcaceae; g__Lactococcus; s__garvieae	3232	0.00111574	0.00023476	0.000243921	0.00230722	0.00108793	0.00131332
New.1.ReferenceOTU1011	k__Bacteria; p__Proteobacteria; c__Gammaproteobacteria	3248	0.00108773	0.000300459	0.000209773	0.00161202	0.000910696	0.000540723
1111200	k__Bacteria; p__Proteobacteria; c__Betaproteobacteria; o__Burkholderiales; f__Oxalobacteraceae; g__; s__	3005	0.00104378	0.000197211	0.00106319	0.00707196	0.000717486	0.00273485
338952	k__Bacteria; p__Firmicutes; c__Bacilli; o__Bacillales; f__Planococcaceae; g__Planomicrobium; s__	2472	0.00101578	0.000539831	0.000429226	0.00466933	0.00158719	0.00207387
833853	k__Bacteria; p__Proteobacteria; c__Betaproteobacteria; o__Burkholderiales; f__Comamonadaceae; g__Limnohabitans; s__	3170	0.00100776	0.000999771	0.000551132	0.00167278	0.00194225	0.00138011
589597	k__Bacteria; p__Proteobacteria; c__Gammaproteobacteria; o__Pseudomonadales; f__Pseudomonadaceae; g__Pseudomonas; s__viridiflava	3072	0.000991795	0.000164358	0.000580402	0.00291393	0.000654314	0.00228813
1504802	k__Bacteria; p__Firmicutes; c__Bacilli; o__Lactobacillales; f__Carnobacteriaceae; g__Granulicatella; s__	3234	0.000975769	0.000201896	0.000204897	0.00156903	0.000476116	0.000519642
544177	k__Bacteria; p__Proteobacteria; c__Gammaproteobacteria; o__Pseudomonadales; f__Pseudomonadaceae; g__Pseudomonas	3041	0.000971783	0.00134708	0.0023896	0.00270827	0.00301569	0.00507484
New.1.ReferenceOTU600	k__Bacteria; p__Proteobacteria; c__Gammaproteobacteria; o__Xanthomonadales; f__Xanthomonadaceae	3230	0.000967784	0.000192519	0.000112253	0.0020289	0.000999941	0.000983518
245980	k__Bacteria; p__Cyanobacteria; c__Chloroplast; o__Streptophyta; f__; g__; s__	3022	0.000939809	0.00045535	0.00219945	0.0022373	0.00157818	0.0212629
318338	k__Bacteria; p__Actinobacteria; c__Actinobacteria; o__Actinomycetales; f__Micrococcaceae; g__Kocuria; s__palustris	2610	0.000927808	0.000291074	0.000536501	0.00202199	0.00071168	0.0012273
575885	k__Bacteria; p__Proteobacteria; c__Alphaproteobacteria; o__Rhizobiales; f__; g__; s__	3189	0.000919809	0.000192521	0.000351206	0.00246536	0.00115253	0.00186924
204085	k__Bacteria; p__Proteobacteria; c__Gammaproteobacteria; o__Enterobacteriales; f__Enterobacteriaceae	3156	0.000919806	0.0027645	0.000926634	0.00252464	0.0055056	0.00280498
165827	k__Bacteria; p__Proteobacteria; c__Alphaproteobacteria; o__Rhodobacterales; f__Rhodobacteraceae; g__Rubellimicrobium; s__	3037	0.000907819	0.000408418	0.000365832	0.00210545	0.00188274	0.00147712
552849	k__Bacteria; p__Actinobacteria; c__Actinobacteria; o__Actinomycetales; f__Cellulomonadaceae; g__Cellulomonas; s__xylanilytica	3113	0.000907815	0.000483509	0.00033657	0.0019497	0.00188488	0.00113398
8028	k__Bacteria; p__Proteobacteria; c__Gammaproteobacteria; o__Legionellales; f__Coxiellaceae; g__Rickettsiella; s__	3236	0.000899791	0.000244137	0.000263417	0.00149953	0.000617619	0.000915092
3544894	k__Bacteria; p__Proteobacteria; c__Gammaproteobacteria; o__Pseudomonadales; f__Pseudomonadaceae; g__Pseudomonas; s__	2905	0.000895834	0.000117427	0.000161019	0.0056039	0.000705442	0.0011551
807415	k__Bacteria; p__Proteobacteria; c__Alphaproteobacteria; o__Rhodobacterales; f__Rhodobacteraceae; g__; s__	3187	0.000879817	0.000173746	0.000282932	0.00210307	0.00110147	0.00151947
835499	k__Bacteria; p__Proteobacteria; c__Alphaproteobacteria; o__Rickettsiales; f__Rickettsiaceae; g__Wolbachia; s__	3238	0.000851826	0.00545854	0.000643795	0.00239555	0.0119362	0.00248726
143690	k__Bacteria; p__Firmicutes; c__Bacilli; o__Lactobacillales; f__Streptococcaceae; g__Lactococcus; s__	3211	0.000847821	0.0025533	0.000614536	0.00226578	0.00578014	0.00233934
New.1.ReferenceOTU1264	k__Bacteria; p__Proteobacteria; c__Alphaproteobacteria; o__Rickettsiales; f__Rickettsiaceae; g__Rickettsia; s__	3207	0.000843821	0.000234756	7.81149e-05	0.00224334	0.000929804	0.000434632
583796	k__Bacteria; p__Verrucomicrobia; c__Opitutae; o__Opitutales; f__Opitutaceae; g__Opitutus; s__	3120	0.000823839	0.00152544	0.000843733	0.00287129	0.00380958	0.00342697
1060565	k__Bacteria; p__Proteobacteria; c__Alphaproteobacteria; o__Rhizobiales; f__Methylobacteriaceae; g__Methylobacterium; s__adhaesivum	3135	0.000811844	0.000521053	0.00203851	0.00176828	0.00158163	0.00409501
567669	k__Bacteria; p__Actinobacteria; c__Actinobacteria; o__Actinomycetales; f__Micrococcaceae; g__Kocuria; s__palustris	3236	0.000811839	0.000319241	0.00105342	0.00202738	0.00143403	0.00256011
New.1.ReferenceOTU1935	k__Bacteria; p__Proteobacteria; c__Gammaproteobacteria	3245	0.000811819	0.000164352	0.000117126	0.00134443	0.000460743	0.000644434
840291	k__Bacteria; p__Proteobacteria; c__Gammaproteobacteria; o__Pseudomonadales; f__Moraxellaceae; g__Acinetobacter; s__	3231	0.000795842	0.00023945	0.000926622	0.00332321	0.000857686	0.00237794
1011712	k__Bacteria; p__Actinobacteria; c__Actinobacteria; o__Actinomycetales; f__Corynebacteriaceae; g__Corynebacterium; s__	3249	0.000791846	0.000624308	0.00276998	0.00263982	0.00194702	0.00514709
587804	k__Bacteria; p__Proteobacteria; c__Betaproteobacteria; o__Burkholderiales; f__Comamonadaceae; g__; s__	3241	0.000743862	0.00416318	0.000336572	0.00313571	0.00946405	0.00115528
New.0.CleanUp.ReferenceOTU204770	k__Bacteria; p__Cyanobacteria; c__Chloroplast; o__Stramenopiles; f__; g__; s__	3116	0.000739864	0.000136202	0.000278057	0.00233006	0.0011726	0.00201295
4245392	k__Bacteria; p__Proteobacteria; c__Alphaproteobacteria; o__Rhodobacterales; f__Rhodobacteraceae; g__Paracoccus	2721	0.000691875	0.000338012	0.000443858	0.0018897	0.00127351	0.00253736
345540	k__Bacteria; p__Proteobacteria; c__Gammaproteobacteria; o__Enterobacteriales; f__Enterobacteriaceae; g__; s__	2673	0.000679876	0.00119221	0.000692557	0.00165164	0.00297877	0.0021012
766768	k__Bacteria; p__Firmicutes; c__Bacilli; o__Lactobacillales; f__Enterococcaceae; g__Enterococcus; s__	3226	0.000667865	0.000215981	0.000146381	0.00114058	0.00106572	0.000450366
305430	k__Bacteria; p__Actinobacteria; c__Actinobacteria; o__Actinomycetales; f__Intrasporangiaceae; g__; s__	2988	0.000647896	5.64127e-05	0.000209782	0.00514322	0.000358046	0.000802125
586766	k__Bacteria; p__Proteobacteria; c__Gammaproteobacteria; o__Alteromonadales; f__[Chromatiaceae]; g__Rheinheimera; s__	3187	0.0006399	0.00275983	0.000463368	0.0045036	0.0162159	0.00247153
4343884	k__Bacteria; p__Proteobacteria; c__Alphaproteobacteria; o__Rhodospirillales; f__Acetobacteraceae; g__; s__	2472	0.000639898	0.00022068	0.000648676	0.00178788	0.000884205	0.00226112
1083508	k__Bacteria; p__Proteobacteria; c__Gammaproteobacteria; o__Xanthomonadales; f__Xanthomonadaceae; g__Stenotrophomonas; s__	2849	0.000639892	0.00124384	0.00175566	0.00189214	0.00286328	0.0086371
1092833	k__Bacteria; p__Bacteroidetes; c__Flavobacteriia; o__Flavobacteriales; f__[Weeksellaceae]; g__Cloacibacterium; s__	2722	0.000627901	0.00107018	0.00136552	0.00303387	0.00278404	0.00473637
1108960	k__Bacteria; p__Proteobacteria; c__Alphaproteobacteria; o__Sphingomonadales; f__Sphingomonadaceae; g__Sphingomonas	2742	0.000623892	0.00119221	0.00194097	0.00152355	0.00217595	0.00440453
556184	k__Bacteria; p__Proteobacteria; c__Gammaproteobacteria; o__Pseudomonadales; f__Pseudomonadaceae; g__Pseudomonas; s__	3241	0.000623877	0.000896495	0.00130209	0.00137457	0.00146547	0.00192389
785526	k__Bacteria; p__Proteobacteria; c__Alphaproteobacteria; o__Rhizobiales; f__Methylobacteriaceae; g__; s__	3259	0.000599902	0.00616258	0.00133627	0.00185416	0.0110002	0.00278571
798634	k__Bacteria; p__Proteobacteria; c__Betaproteobacteria; o__Burkholderiales; f__Comamonadaceae; g__; s__	3040	0.000599901	0.000234759	0.000346326	0.00167043	0.00113024	0.00180784
569835	k__Bacteria; p__Cyanobacteria; c__Chloroplast; o__Stramenopiles; f__; g__; s__	3116	0.000579911	0.000150281	0.000122007	0.00160811	0.00118483	0.000931409
4104836	k__Bacteria; p__Bacteroidetes; c__Sphingobacteriia; o__Sphingobacteriales; f__Sphingobacteriaceae; g__; s__	2974	0.000571919	0.000112734	1.47227e-05	0.00290925	0.000722637	0.000155433
1787644	k__Bacteria; p__Cyanobacteria; c__Chloroplast; o__Streptophyta; f__; g__; s__	2631	0.000567929	0.000234768	0.00110222	0.00297463	0.00251709	0.0110154
355315	k__Bacteria; p__Proteobacteria; c__Alphaproteobacteria; o__Caulobacterales; f__Caulobacteraceae; g__; s__	3223	0.000567909	0.00340752	0.000936385	0.0014792	0.00625985	0.00308813
New.0.CleanUp.ReferenceOTU24047	k__Bacteria; p__Firmicutes; c__Bacilli; o__Bacillales; f__Alicyclobacillaceae; g__Alicyclobacillus; s__	3263	0.000555898	0.00127196	0.00197505	0.000962418	0.00156229	0.00204861
683178	k__Bacteria; p__Cyanobacteria; c__Chloroplast; o__Streptophyta; f__; g__; s__	3059	0.000535929	0.0002066	0.000209786	0.00154896	0.000813106	0.00132842
4390564	k__Bacteria; p__Proteobacteria; c__Alphaproteobacteria; o__Rhodobacterales; f__Rhodobacteraceae; g__Paracoccus; s__	3150	0.00052793	0.00012212	6.83626e-05	0.0013943	0.000652803	0.000349404
780788	k__Bacteria; p__Proteobacteria; c__Gammaproteobacteria; o__Xanthomonadales; f__Xanthomonadaceae; g__; s__	2947	0.000527923	0.000812046	0.000229288	0.00174337	0.00231122	0.0010548
686789	k__Bacteria; p__Firmicutes; c__Bacilli; o__Lactobacillales; f__Carnobacteriaceae; g__Carnobacterium; s__	3087	0.00052393	8.45713e-05	0.000122003	0.00163703	0.000378149	0.00049346
564704	k__Bacteria; p__Firmicutes; c__Bacilli; o__Lactobacillales; f__Leuconostocaceae; g__; s__	3071	0.000523922	0.000286387	0.000209782	0.00142834	0.00117355	0.00109507
4394913	k__Bacteria; p__Bacteroidetes; c__[Saprospirae]; o__[Saprospirales]; f__Chitinophagaceae; g__Sediminibacterium; s__	3189	0.000519938	0.000835518	3.42286e-05	0.00408114	0.00252725	0.000318131
810959	k__Bacteria; p__Actinobacteria; c__Actinobacteria; o__Actinomycetales; f__Intrasporangiaceae; g__Phycicoccus; s__	2966	0.00051993	0.000117424	0.000395089	0.00123963	0.000484662	0.00117457
New.0.CleanUp.ReferenceOTU117249	k__Bacteria; p__Firmicutes; c__Bacilli; o__Bacillales; f__Alicyclobacillaceae; g__Alicyclobacillus; s__	3263	0.000519913	0.00116402	0.00174098	0.00103966	0.00147109	0.00188297
949062	k__Bacteria; p__Proteobacteria; c__Alphaproteobacteria; o__Sphingomonadales; f__Sphingomonadaceae; g__Kaistobacter; s__	2803	0.000511935	0.00019252	0.00038534	0.00143688	0.000906423	0.00143867
812902	k__Bacteria; p__Actinobacteria; c__Actinobacteria; o__Actinomycetales; f__Micrococcaceae; g__Arthrobacter; s__	3014	0.000503939	7.98794e-05	0.000175647	0.00194108	0.00045251	0.00114234
689950	k__Bacteria; p__Actinobacteria; c__Actinobacteria; o__Actinomycetales; f__Nocardiaceae; g__Rhodococcus; s__fascians	2999	0.000503933	0.000169051	0.000351199	0.00116325	0.00070494	0.000979268
537655	k__Bacteria; p__Nitrospirae; c__Nitrospira; o__Nitrospirales; f__Nitrospiraceae; g__Nitrospira; s__	3019	0.000495936	6.5799e-05	8.7869e-05	0.00156986	0.000405691	0.00050551
539107	k__Bacteria; p__Proteobacteria; c__Gammaproteobacteria; o__Enterobacteriales; f__Enterobacteriaceae	3257	0.000495935	0.0034826	0.00100954	0.00263321	0.00960621	0.00271857
817783	k__Bacteria; p__Proteobacteria; c__Alphaproteobacteria; o__Rhizobiales; f__Brucellaceae; g__Ochrobactrum; s__	2913	0.000491937	0.000140892	3.42293e-05	0.0020375	0.000717668	0.000423337
New.1.ReferenceOTU1631	k__Bacteria; p__Proteobacteria; c__Alphaproteobacteria; o__Rhodospirillales; f__Acetobacteraceae; g__Gluconobacter; s__	3243	0.000483943	0.00305081	0.000897378	0.00354773	0.00619916	0.00314652
338191	k__Bacteria; p__Firmicutes; c__Bacilli; o__Bacillales; f__Staphylococcaceae; g__Staphylococcus; s__aureus	3060	0.000483928	0.000605524	0.00087297	0.000839812	0.00163948	0.00153083
283765	k__Bacteria; p__Actinobacteria; c__Actinobacteria; o__Actinomycetales; f__Micrococcaceae; g__Kocuria; s__rhizophila	3044	0.000471946	0.000187828	0.000263419	0.00132671	0.00146992	0.000801496
38733	k__Bacteria; p__Cyanobacteria; c__Chloroplast; o__Stramenopiles; f__; g__; s__	3081	0.000471942	0.000244149	0.000292688	0.00134465	0.00171287	0.00265731
874280	k__Bacteria; p__Firmicutes; c__Bacilli; o__Bacillales; f__Staphylococcaceae; g__Macrococcus; s__caseolyticus	3128	0.000463949	5.17184e-05	0.000165893	0.00120326	0.000294066	0.00090056
New.1.CleanUp.ReferenceOTU1261031	k__Bacteria; p__Firmicutes; c__Bacilli; o__Lactobacillales; f__Enterococcaceae; g__Enterococcus; s__	3188	0.000447939	7.98771e-05	8.78671e-05	0.00105384	0.000360125	0.000443887
New.1.ReferenceOTU2583	k__Bacteria; p__Actinobacteria; c__Actinobacteria; o__Actinomycetales; f__Nocardiaceae; g__Nocardia; s__	3108	0.000427955	7.5188e-05	9.84636e-06	0.00165261	0.000795279	0.000139297
New.0.CleanUp.ReferenceOTU169383	Unassigned	3264	0.000423961	0.0251006	0.000268305	0.00247558	0.0492383	0.00369216
New.0.CleanUp.ReferenceOTU306504	k__Bacteria; p__Proteobacteria; c__Alphaproteobacteria; o__Rhodobacterales; f__Rhodobacteraceae; g__Rubellimicrobium; s__	2915	0.000415964	0.00032863	0.00119973	0.00130917	0.00122724	0.00310125
New.1.ReferenceOTU2590	k__Bacteria; p__Actinobacteria; c__Actinobacteria; o__Actinomycetales; f__Beutenbergiaceae	2852	0.000415961	0.00025353	8.78699e-05	0.00157525	0.000914661	0.000685601
1107027	k__Bacteria; p__Firmicutes; c__Bacilli; o__Lactobacillales; f__Lactobacillaceae; g__Lactobacillus; s__	2869	0.000407973	0.000760427	4.88583e-05	0.00261642	0.00476192	0.000416078
349901	k__Bacteria; p__Proteobacteria; c__Gammaproteobacteria; o__Legionellales; f__Coxiellaceae; g__Rickettsiella; s__	3151	0.000407956	0.000178434	3.42279e-05	0.0010848	0.000586114	0.000229033
557974	k__Bacteria; p__Proteobacteria; c__Gammaproteobacteria; o__Pseudomonadales; f__Pseudomonadaceae; g__Pseudomonas; s__	3226	0.000407951	0.000671223	0.000712034	0.000984331	0.00141873	0.00109067
370584	k__Bacteria; p__Proteobacteria; c__Alphaproteobacteria; o__Rhodobacterales; f__Rhodobacteraceae; g__Paracoccus	2551	0.000403962	0.000558601	0.000448733	0.00115238	0.00154161	0.00211632
1111819	k__Bacteria; p__Proteobacteria; c__Gammaproteobacteria; o__Oceanospirillales; f__Halomonadaceae; g__Candidatus Portiera; s__	2825	0.000399969	6.58006e-05	0.000112253	0.00149621	0.000499044	0.00077881
532888	k__Bacteria; p__Cyanobacteria; c__Chloroplast; o__Stramenopiles; f__; g__; s__	2867	0.000399966	0.000295777	0.000112254	0.00136779	0.00230093	0.00103661
547824	k__Bacteria; p__Proteobacteria; c__Betaproteobacteria; o__Burkholderiales; f__Comamonadaceae; g__Acidovorax	2839	0.00039996	0.000187824	0.00012688	0.00127082	0.000719992	0.000714437
New.1.ReferenceOTU637	k__Bacteria; p__Firmicutes; c__Bacilli; o__Lactobacillales	3171	0.000399953	0.000117421	6.83611e-05	0.000833986	0.000399774	0.000320281
3414589	k__Bacteria; p__Proteobacteria; c__Gammaproteobacteria; o__Alteromonadales; f__[Chromatiaceae]; g__Rheinheimera; s__	3214	0.000395973	0.00254862	6.3487e-05	0.00388616	0.0157348	0.000442551
835594	k__Bacteria; p__Proteobacteria; c__Alphaproteobacteria; o__Rhizobiales; f__Bradyrhizobiaceae; g__Balneimonas; s__	3104	0.000395964	0.000431881	0.00020003	0.00099928	0.00143726	0.00103279
369953	k__Bacteria; p__Proteobacteria; c__Alphaproteobacteria; o__Rhodospirillales; f__Acetobacteraceae; g__; s__	2851	0.000391969	0.000131507	0.000360954	0.0013701	0.000914693	0.00154129
759061	k__Bacteria; p__Proteobacteria; c__Gammaproteobacteria; o__Enterobacteriales; f__Enterobacteriaceae; g__; s__	2814	0.000391961	0.000450655	0.00118022	0.00100284	0.00183382	0.0071261
613575	k__Bacteria; p__Proteobacteria; c__Gammaproteobacteria; o__Vibrionales; f__Vibrionaceae; g__Vibrio; s__	2587	0.000383972	0.000183136	0.000263426	0.00138973	0.00166643	0.001339
249571	k__Bacteria; p__Actinobacteria; c__Actinobacteria; o__Actinomycetales; f__Micromonosporaceae	2833	0.000379974	0.000187827	9.27466e-05	0.00134258	0.000800247	0.000537392
1111294	k__Bacteria; p__Proteobacteria; c__Gammaproteobacteria; o__Enterobacteriales; f__Enterobacteriaceae; g__; s__	2709	0.000379967	0.00060553	0.00163861	0.00103291	0.00183399	0.0087301
819037	k__Bacteria; p__Proteobacteria; c__Betaproteobacteria; o__Burkholderiales; f__Comamonadaceae	3101	0.00037597	0.000375558	0.00145331	0.000956061	0.00113374	0.00323965
1028953	k__Bacteria; p__Verrucomicrobia; c__Verrucomicrobiae; o__Verrucomicrobiales; f__Verrucomicrobiaceae; g__Luteolibacter; s__	2894	0.000371974	9.86546e-05	0.000151265	0.00127146	0.000818914	0.00083293
New.0.CleanUp.ReferenceOTU147829	k__Bacteria; p__Firmicutes; c__Bacilli; o__Bacillales; f__Alicyclobacillaceae; g__Alicyclobacillus; s__	3259	0.00036796	0.000812013	0.00128259	0.000721261	0.00105779	0.00148702
831401	k__Bacteria; p__Proteobacteria; c__Gammaproteobacteria; o__Pseudomonadales; f__Pseudomonadaceae	3158	0.000363961	0.000366158	0.000765681	0.000703679	0.00075481	0.00115311
1022944	k__Bacteria; p__Actinobacteria; c__Actinobacteria; o__Actinomycetales; f__Corynebacteriaceae; g__Corynebacterium; s__	3241	0.000359975	0.00268943	0.000151261	0.00104581	0.00607347	0.000542225
938948	k__Bacteria; p__Fusobacteria; c__Fusobacteriia; o__Fusobacteriales; f__Fusobacteriaceae; g__Fusobacterium; s__	2621	0.00035598	0.00043188	0.00025855	0.00138423	0.00135318	0.00135982
1084182	k__Bacteria; p__Actinobacteria; c__Actinobacteria; o__Actinomycetales; f__Corynebacteriaceae; g__Corynebacterium; s__	3263	0.000355978	0.000342705	0.00205312	0.00108284	0.00108732	0.00484266
217402	k__Bacteria; p__Proteobacteria; c__Betaproteobacteria; o__Burkholderiales; f__Comamonadaceae	2663	0.000351981	5.64124e-05	0.000321943	0.00119466	0.000358046	0.00139075
159973	k__Bacteria; p__Bacteroidetes; c__Cytophagia; o__Cytophagales; f__Cytophagaceae; g__Hymenobacter; s__	2987	0.000347982	0.000140896	0.000122005	0.00107434	0.00105626	0.000608488
71078	k__Bacteria; p__Proteobacteria; c__Betaproteobacteria; o__Burkholderiales; f__Comamonadaceae	3073	0.000343981	5.17207e-05	6.83639e-05	0.0011458	0.000523606	0.000518011
210201	k__Bacteria; p__Proteobacteria; c__Betaproteobacteria; o__Burkholderiales; f__Oxalobacteraceae; g__; s__	3173	0.000339985	4.23328e-05	0.000955899	0.000925135	0.000295564	0.00345926
532336	k__Bacteria; p__Proteobacteria; c__Alphaproteobacteria; o__Rhodobacterales; f__Rhodobacteraceae; g__Paracoccus; s__aminovorans	2955	0.000339984	9.86533e-05	7.32412e-05	0.00115913	0.00056869	0.000512615
929901	k__Bacteria; p__Actinobacteria; c__Actinobacteria; o__Actinomycetales; f__Micrococcaceae; g__; s__	2889	0.000339982	8.9264e-05	0.000146384	0.000933734	0.000395296	0.000491769
254211	k__Bacteria; p__Actinobacteria; c__Actinobacteria; o__Actinomycetales; f__Sporichthyaceae; g__; s__	3085	0.00033998	6.57972e-05	0.000258547	0.000779752	0.000299187	0.00101973
137072	k__Bacteria; p__Actinobacteria; c__Actinobacteria; o__Actinomycetales; f__Streptomycetaceae; g__Streptomyces; s__	2679	0.000335994	4.78665e-06	9.36345e-08	0.00188602	6.83313e-05	9.26442e-23
555741	k__Bacteria; p__Bacteroidetes; c__Cytophagia; o__Cytophagales; f__Cytophagaceae; g__Dyadobacter; s__	2721	0.000331991	8.45747e-05	0.000126884	0.00245487	0.000794344	0.000760713
340216	k__Bacteria; p__Cyanobacteria; c__Chloroplast; o__Stramenopiles; f__; g__; s__	3012	0.000327988	2.82535e-05	6.34889e-05	0.0011116	0.000348132	0.000778053
88838	k__Bacteria; p__Proteobacteria; c__Betaproteobacteria; o__Burkholderiales; f__Comamonadaceae; g__; s__	2828	0.000327987	0.000140894	0.000170772	0.00112233	0.00101084	0.00138068
1065974	k__Bacteria; p__Firmicutes; c__Bacilli; o__Lactobacillales; f__Carnobacteriaceae; g__Trichococcus; s__	3051	0.000327986	5.64117e-05	8.29944e-05	0.000940137	0.00038336	0.00078247
518743	k__Bacteria; p__Firmicutes; c__Clostridia; o__Clostridiales; f__Veillonellaceae; g__Veillonella; s__parvula	2652	0.000323993	0.000614926	0.000224413	0.0023272	0.00221582	0.00109439
832113	k__Bacteria; p__Proteobacteria; c__Alphaproteobacteria; o__Sphingomonadales; f__Sphingomonadaceae; g__; s__	2518	0.000323992	9.86536e-05	3.91047e-05	0.00135422	0.000777772	0.000309798
New.0.ReferenceOTU31	k__Bacteria; p__Cyanobacteria; c__Nostocophycideae; o__Nostocales; f__Nostocaceae; g__Dolichospermum; s__	2626	0.00032399	3.29462e-05	0.000326823	0.00131832	0.000263242	0.00188532
347931	k__Bacteria; p__Cyanobacteria; c__Chloroplast; o__Stramenopiles; f__; g__; s__	3062	0.000323987	8.92677e-05	9.36345e-08	0.00118412	0.000825693	9.26442e-23
589376	k__Bacteria; p__Actinobacteria; c__Actinobacteria; o__Actinomycetales; f__Microbacteriaceae; g__Frigoribacterium; s__	3055	0.00031999	0.000253533	0.000746202	0.000951335	0.00108804	0.00213707
959160	k__Bacteria; p__Actinobacteria; c__Actinobacteria; o__Actinomycetales; f__Microbacteriaceae	2496	0.000315988	0.000150277	0.000297553	0.000794822	0.000760272	0.000780144
244248	k__Bacteria; p__Proteobacteria; c__Gammaproteobacteria; o__Pseudomonadales; f__Pseudomonadaceae; g__; s__	2934	0.000315978	0.000169044	0.000122	0.00061309	0.000453902	0.000418629
1097208	k__Bacteria; p__Firmicutes; c__Bacilli; o__Bacillales; f__Staphylococcaceae; g__Staphylococcus; s__aureus	3040	0.000311984	0.000361468	0.000516984	0.000708748	0.000778461	0.000891921
New.1.ReferenceOTU1218	k__Bacteria; p__Proteobacteria; c__Gammaproteobacteria; o__Xanthomonadales; f__Xanthomonadaceae	2985	0.000303992	2.82522e-05	1.47221e-05	0.00156527	0.000191673	0.000120036
624580	k__Bacteria; p__Actinobacteria; c__Actinobacteria; o__Actinomycetales; f__Streptomycetaceae; g__Streptomyces; s__	2708	0.000300002	3.29451e-05	4.96979e-06	0.00143416	0.000178213	6.96454e-05
410048	k__Bacteria; p__Proteobacteria; c__Gammaproteobacteria; o__Pseudomonadales; f__Pseudomonadaceae; g__Pseudomonas; s__viridiflava	2517	0.000299995	0.000436572	0.000268302	0.00114942	0.00151068	0.0013793
1043045	k__Bacteria; p__Proteobacteria; c__Betaproteobacteria; o__Burkholderiales; f__Oxalobacteraceae; g__; s__	2989	0.000299995	0.00064308	0.000312186	0.000810917	0.00139185	0.00104969
837283	k__Bacteria; p__Proteobacteria; c__Gammaproteobacteria; o__Enterobacteriales; f__Enterobacteriaceae; g__Serratia; s__marcescens	3090	0.00029999	0.000356779	0.000580382	0.000996678	0.00114389	0.00144771
518380	k__Bacteria; p__Proteobacteria; c__Betaproteobacteria; o__Burkholderiales; f__Comamonadaceae; g__; s__	2512	0.000291997	0.000192521	0.000107374	0.00089344	0.000980997	0.000461231
961783	k__Bacteria; p__Proteobacteria; c__Gammaproteobacteria; o__Pseudomonadales; f__Pseudomonadaceae; g__Pseudomonas; s__	2646	0.000291995	0.000342698	0.000331682	0.00168908	0.00119032	0.000859224
New.1.ReferenceOTU1681	k__Bacteria; p__Firmicutes; c__Bacilli; o__Bacillales; f__Staphylococcaceae; g__Salinicoccus; s__	3056	0.000291995	0.000108041	2.93519e-05	0.000937108	0.000829124	0.000294773
68753	k__Bacteria; p__Firmicutes; c__Bacilli; o__Bacillales; f__[Exiguobacteraceae]; g__Exiguobacterium; s__	2862	0.000284001	0.000197212	8.29937e-05	0.000964771	0.00118586	0.000538982
1059729	k__Bacteria; p__Firmicutes; c__Bacilli; o__Lactobacillales; f__Carnobacteriaceae; g__Granulicatella; s__	2546	0.000283996	0.000154971	0.000258546	0.0008068	0.000838601	0.00117934
808758	k__Bacteria; p__Proteobacteria; c__Alphaproteobacteria; o__Sphingomonadales; f__Sphingomonadaceae; g__Novosphingobium; s__	2701	0.000280003	0.00071818	0.000336572	0.000815588	0.00172351	0.00106297
608293	k__Bacteria; p__Proteobacteria; c__Alphaproteobacteria; o__Rhodobacterales; f__Rhodobacteraceae; g__; s__	2839	0.000276004	4.70263e-05	0.000146387	0.000920489	0.000302709	0.000898528
377546	k__Bacteria; p__Proteobacteria; c__Alphaproteobacteria; o__Caulobacterales; f__Caulobacteraceae; g__Mycoplana; s__	2735	0.000276004	0.000722877	0.000243918	0.000991572	0.00241078	0.00115534
New.0.ReferenceOTU660	k__Bacteria; p__Cyanobacteria; c__Chloroplast; o__Stramenopiles; f__; g__; s__	2536	0.000272006	5.64138e-05	0.000102501	0.0011684	0.000536401	0.000901889
337487	k__Bacteria; p__Cyanobacteria; c__Chloroplast; o__Stramenopiles; f__; g__; s__	2536	0.000272003	9.39584e-05	0.000146387	0.00100269	0.000454981	0.000981507
918389	k__Bacteria; p__Proteobacteria; c__Gammaproteobacteria; o__Pasteurellales; f__Pasteurellaceae; g__; s__	3060	0.000268008	0.00093878	8.29944e-05	0.00129428	0.0049101	0.00085966
724665	k__Bacteria; p__Actinobacteria; c__Actinobacteria; o__Actinomycetales; f__Dermatophilaceae; g__Dermatophilus; s__	2850	0.000268007	6.57992e-05	0.000136636	0.000878463	0.000405693	0.00104074
New.0.CleanUp.ReferenceOTU292255	k__Bacteria; p__Proteobacteria; c__Alphaproteobacteria; o__Rhodobacterales; f__Rhodobacteraceae; g__Rubellimicrobium; s__	2850	0.00026001	7.51858e-05	7.32411e-05	0.000857875	0.000415512	0.000731968
214611	k__Bacteria; p__Proteobacteria; c__Betaproteobacteria; o__IS-44; f__; g__; s__	2805	0.00026001	1.88671e-05	2.44757e-05	0.00130206	0.000273346	0.000208035
83475	k__Bacteria; p__Proteobacteria; c__Betaproteobacteria; o__Burkholderiales; f__Comamonadaceae; g__Polaromonas; s__	2989	0.000260009	5.64132e-05	2.93521e-05	0.000898832	0.000429539	0.000240086
New.1.ReferenceOTU1068	k__Bacteria; p__Proteobacteria; c__Gammaproteobacteria; o__Xanthomonadales; f__Xanthomonadaceae; g__Wohlfahrtiimonas; s__	2975	0.000260006	3.29466e-05	7.32417e-05	0.000889882	0.000312168	0.000977262
256507	k__Bacteria; p__Actinobacteria; c__Actinobacteria; o__Actinomycetales; f__Thermomonosporaceae; g__Actinomadura; s__vinacea	2483	0.000256015	2.35598e-05	9.36345e-08	0.00140474	0.000225962	9.26442e-23
444857	k__Bacteria; p__Fusobacteria; c__Fusobacteriia; o__Fusobacteriales; f__Fusobacteriaceae; g__Fusobacterium; s__	2931	0.000256011	0.000910615	0.000273178	0.0012765	0.00295205	0.00139066
New.1.ReferenceOTU541	k__Bacteria; p__Firmicutes; c__Bacilli; o__Lactobacillales	2978	0.000256007	2.82518e-05	4.96979e-06	0.000949678	0.000165392	6.96454e-05
New.1.ReferenceOTU531	k__Bacteria; p__Firmicutes; c__Bacilli; o__Lactobacillales; f__Enterococcaceae; g__Enterococcus; s__	3112	0.000256005	4.23341e-05	4.39822e-05	0.000725337	0.000615031	0.000561205
223912	k__Bacteria; p__Proteobacteria; c__Alphaproteobacteria; o__Sphingomonadales; f__Sphingomonadaceae; g__Kaistobacter; s__	2866	0.000252012	0.000338014	9.27462e-05	0.000782378	0.00110378	0.000528243
263491	k__Bacteria; p__Proteobacteria; c__Alphaproteobacteria; o__Rhodobacterales; f__Rhodobacteraceae; g__Amaricoccus; s__	2524	0.000252012	0.000103347	0.000214658	0.00119148	0.00117395	0.00146219
4414827	k__Bacteria; p__Bacteroidetes; c__Cytophagia; o__Cytophagales; f__Cytophagaceae; g__Hymenobacter; s__	2844	0.000252012	2.82529e-05	9.27455e-05	0.00102949	0.000214764	0.000537389
335422	k__Bacteria; p__Actinobacteria; c__Actinobacteria; o__Actinomycetales; f__Micrococcaceae; g__Arthrobacter; s__	2681	0.000248015	3.29463e-05	4.88553e-05	0.000964331	0.000296757	0.000215326
104963	k__Bacteria; p__Actinobacteria; c__Actinobacteria; o__Actinomycetales; f__Streptomycetaceae; g__Streptomyces; s__	2820	0.000244018	9.36345e-08	9.36345e-08	0.000975648	9.26442e-23	9.26442e-23
256447	k__Bacteria; p__Proteobacteria; c__Alphaproteobacteria; o__Rhizobiales; f__Bradyrhizobiaceae; g__; s__	2681	0.000244014	6.11062e-05	0.0001025	0.0010468	0.000376462	0.000627803
226377	k__Bacteria; p__Proteobacteria; c__Deltaproteobacteria; o__Desulfuromonadales; f__Geobacteraceae; g__Geobacter; s__	2783	0.000240015	7.98806e-05	4.88595e-05	0.00118217	0.000785919	0.000696516
New.0.CleanUp.ReferenceOTU113568	k__Bacteria; p__Firmicutes; c__Bacilli; o__Bacillales; f__Alicyclobacillaceae; g__Alicyclobacillus; s__	3250	0.000240005	0.000525728	0.000731541	0.000527447	0.000895983	0.000942547
557756	k__Bacteria; p__Proteobacteria; c__Betaproteobacteria; o__Burkholderiales; f__Comamonadaceae; g__Rubrivivax; s__	2751	0.000236016	5.17201e-05	7.32397e-05	0.00088307	0.000505361	0.000493227
883057	k__Bacteria; p__Actinobacteria; c__Actinobacteria; o__Actinomycetales; f__Cellulomonadaceae; g__Cellulomonas; s__	2778	0.000232019	0.000197211	5.86114e-05	0.000811031	0.000792077	0.000469924
New.1.ReferenceOTU1472	k__Bacteria; p__Firmicutes; c__Bacilli; o__Bacillales; f__Alicyclobacillaceae; g__Alicyclobacillus; s__	3257	0.000232006	0.000530421	0.000955856	0.000466919	0.00080187	0.00116958
879040	k__Bacteria; p__Proteobacteria; c__Alphaproteobacteria; o__Sphingomonadales; f__Sphingomonadaceae; g__Kaistobacter; s__	2602	0.000228019	6.11053e-05	9.76227e-05	0.000726421	0.000322779	0.000549991
573035	k__Bacteria; p__Firmicutes; c__Bacilli; o__Bacillales; f__Alicyclobacillaceae; g__Alicyclobacillus; s__	3244	0.000228011	0.00041309	0.000614507	0.000572527	0.000832284	0.000922453
4014120	k__Bacteria; p__Firmicutes; c__Bacilli; o__Bacillales; f__Staphylococcaceae; g__Staphylococcus; s__	2961	0.000220015	0.000262913	0.000395075	0.000517121	0.000709445	0.00079911
163345	k__Bacteria; p__Proteobacteria; c__Alphaproteobacteria; o__Rhodospirillales; f__Rhodospirillaceae; g__Skermanella; s__	2609	0.000216025	9.86543e-05	4.39817e-05	0.000894912	0.000747013	0.000386262
New.1.ReferenceOTU2219	k__Bacteria; p__Firmicutes; c__Bacilli; o__Lactobacillales; f__Enterococcaceae; g__Enterococcus; s__	3033	0.000216018	9.47965e-06	3.42281e-05	0.000633303	9.64068e-05	0.000268246
New.0.CleanUp.ReferenceOTU533235	k__Bacteria; p__Cyanobacteria; c__Chloroplast; o__Streptophyta; f__; g__; s__	2842	0.000212026	4.70267e-05	9.84612e-06	0.00104995	0.000441428	9.82536e-05
4408274	k__Bacteria; p__Bacteroidetes; c__Cytophagia; o__Cytophagales; f__Cytophagaceae; g__; s__	2935	0.000204029	0.000215987	9.36345e-08	0.000992866	0.00110038	9.26442e-23
2825358	k__Bacteria; p__Fusobacteria; c__Fusobacteriia; o__Fusobacteriales; f__Fusobacteriaceae; g__Fusobacterium; s__	3110	0.000204026	0.00115936	0.000385339	0.000682706	0.00302835	0.00151459
826076	k__Bacteria; p__Firmicutes; c__Bacilli; o__Bacillales; f__Bacillaceae	2877	0.000204026	0.000183132	2.44749e-05	0.000796237	0.000663607	0.000183105
1051212	k__Bacteria; p__Firmicutes; c__Bacilli; o__Lactobacillales; f__Carnobacteriaceae; g__Granulicatella; s__	2690	0.000204023	5.17178e-05	4.39812e-05	0.00078102	0.000260205	0.000433816
New.1.ReferenceOTU1050	k__Bacteria; p__Firmicutes; c__Bacilli; o__Lactobacillales	2891	0.00020402	4.70237e-05	3.42267e-05	0.000614921	0.000211446	0.000181534
248831	k__Bacteria; p__Bacteroidetes; c__Cytophagia; o__Cytophagales; f__Cytophagaceae; g__Hymenobacter; s__	2869	0.000200029	1.41732e-05	3.91052e-05	0.00084827	0.000152512	0.000428634
966903	k__Bacteria; p__Bacteroidetes; c__Cytophagia; o__Cytophagales; f__Cytophagaceae; g__Hymenobacter; s__	2986	0.000200029	9.48009e-06	0.000380465	0.000742735	0.000136669	0.00186351
970028	k__Bacteria; p__Proteobacteria; c__Betaproteobacteria; o__Burkholderiales; f__Oxalobacteraceae; g__; s__	3085	0.000200025	0.000765112	0.000278052	0.000593102	0.00191092	0.00100976
912669	k__Bacteria; p__Bacteroidetes; c__[Saprospirae]; o__[Saprospirales]; f__Chitinophagaceae; g__; s__	2608	0.000196031	1.41732e-05	0.000190279	0.000762383	0.000152511	0.00136392
156477	k__Bacteria; p__Actinobacteria; c__Actinobacteria; o__Actinomycetales; f__Geodermatophilaceae; g__Geodermatophilus; s__obscurus	2980	0.00019603	0.00016436	4.96981e-06	0.000702338	0.000819838	6.96457e-05
153594	k__Bacteria; p__Actinobacteria; c__Actinobacteria; o__Actinomycetales; f__; g__; s__	2776	0.000196028	9.48012e-06	6.83628e-05	0.00114402	0.000136669	0.000518011
New.1.ReferenceOTU1756	k__Bacteria; p__Proteobacteria; c__Gammaproteobacteria; o__Legionellales; f__Coxiellaceae; g__Rickettsiella; s__	2821	0.000196027	1.41731e-05	9.36345e-08	0.000846833	0.000152511	9.26442e-23
New.1.ReferenceOTU1809	k__Bacteria; p__Firmicutes; c__Bacilli; o__Lactobacillales; f__Carnobacteriaceae; g__Granulicatella; s__	2924	0.000192025	4.23308e-05	9.84591e-06	0.000628388	0.000201089	9.82515e-05
253735	k__Bacteria; p__Proteobacteria; c__Alphaproteobacteria; o__Rhodospirillales; f__Acetobacteraceae; g__; s__	2541	0.000188036	4.78678e-06	3.42289e-05	0.000942412	6.83332e-05	0.000423331
15076	k__Bacteria; p__Firmicutes; c__Bacilli; o__Lactobacillales; f__Aerococcaceae; g__Aerococcus; s__	2631	0.000188032	2.356e-05	9.84591e-06	0.000819898	0.000281443	9.82514e-05
New.1.ReferenceOTU2715	k__Bacteria; p__Firmicutes; c__Bacilli; o__Lactobacillales	2648	0.000188025	7.51824e-05	4.88557e-05	0.000514267	0.000280722	0.000236887
62970	k__Bacteria; p__Proteobacteria; c__Betaproteobacteria; o__Burkholderiales	3187	0.000184037	0.000629005	2.9352e-05	0.00122525	0.00197781	0.000259598
362991	k__Bacteria; p__Firmicutes; c__Clostridia; o__Clostridiales; f__Ruminococcaceae; g__Ruminococcus; s__	2495	0.000184034	1.41735e-05	0.000112255	0.000803577	0.000205006	0.00140066
317660	k__Bacteria; p__Cyanobacteria; c__Chloroplast; o__Stramenopiles; f__; g__; s__	2612	0.000184031	0.000239456	5.86121e-05	0.000702727	0.00193595	0.000659796
3030171	k__Bacteria; p__Proteobacteria; c__Gammaproteobacteria; o__Enterobacteriales; f__Enterobacteriaceae; g__Candidatus Blochmannia; s__	3158	0.000180036	0.000694709	6.34882e-05	0.00101339	0.00212582	0.000541622
New.0.CleanUp.ReferenceOTU90511	k__Bacteria; p__Actinobacteria; c__Thermoleophilia; o__Gaiellales; f__Gaiellaceae; g__; s__	2590	0.000180034	1.41735e-05	1.95988e-05	0.000766307	0.000205006	0.000169904
933546	k__Bacteria; p__Proteobacteria; c__Betaproteobacteria; o__Neisseriales; f__Neisseriaceae; g__; s__	2714	0.000176037	0.000338015	0.00137041	0.00116284	0.0015942	0.00616882
137881	k__Bacteria; p__Proteobacteria; c__Alphaproteobacteria; o__Sphingomonadales; f__Sphingomonadaceae; g__Kaistobacter; s__	2692	0.000176036	0.000277002	4.39812e-05	0.00059397	0.00100358	0.000331958
New.1.CleanUp.ReferenceOTU385904	Unassigned	2650	0.000172041	0.000347403	9.36345e-08	0.00144124	0.00185108	9.26442e-23
627321	k__Bacteria; p__Proteobacteria; c__Alphaproteobacteria; o__Rhizobiales; f__Bradyrhizobiaceae; g__Balneimonas; s__	2889	0.000172038	9.36345e-08	4.96985e-06	0.000757667	9.26442e-23	6.96463e-05
New.1.ReferenceOTU1158	k__Bacteria; p__Firmicutes; c__Bacilli; o__Lactobacillales; f__Lactobacillaceae; g__Lactobacillus; s__	2903	0.000172037	0.000638388	0.000575521	0.000798755	0.00199605	0.00208774
New.1.CleanUp.ReferenceOTU325576	k__Bacteria; p__Proteobacteria; c__Gammaproteobacteria; o__; f__; g__; s__	3058	0.000172031	1.88661e-05	4.96985e-06	0.000479848	0.000166722	6.96463e-05
141461	k__Bacteria; p__Proteobacteria; c__Gammaproteobacteria; o__Xanthomonadales; f__Xanthomonadaceae; g__; s__	2502	0.000168039	9.36345e-08	1.95992e-05	0.000836265	9.26442e-23	0.000219927
826144	k__Bacteria; p__Bacteroidetes; c__Sphingobacteriia; o__Sphingobacteriales; f__Sphingobacteriaceae; g__Pedobacter; s__cryoconitis	3144	0.000168039	6.11077e-05	0.001268	0.000609543	0.000757232	0.0043717
827969	k__Bacteria; p__Bacteroidetes; c__Cytophagia; o__Cytophagales; f__Cytophagaceae; g__Hymenobacter; s__	2540	0.000168038	1.88668e-05	2.44752e-05	0.000826649	0.000192825	0.000183107
2534140	k__Bacteria; p__Proteobacteria; c__Gammaproteobacteria; o__Pseudomonadales; f__Pseudomonadaceae; g__; s__	2676	0.000168031	8.92618e-05	3.91029e-05	0.000442305	0.000316149	0.000193578
205773	k__Bacteria; p__AD3; c__ABS-6; o__; f__; g__; s__	2619	0.000164039	5.6414e-05	9.84657e-06	0.000732647	0.000578489	0.0001393
New.1.ReferenceOTU642	k__Bacteria; p__Cyanobacteria; c__Chloroplast; o__Stramenopiles; f__; g__; s__	2816	0.000164035	2.82526e-05	0.000165895	0.000474287	0.000235599	0.00118976
New.1.ReferenceOTU352	k__Bacteria; p__Proteobacteria; c__Gammaproteobacteria; o__Xanthomonadales; f__Xanthomonadaceae	2991	0.000164032	3.76379e-05	1.95983e-05	0.000420682	0.000190053	0.000138263
New.0.CleanUp.ReferenceOTU332124	k__Bacteria; p__Cyanobacteria; c__Chloroplast; o__Streptophyta; f__; g__; s__	2486	0.000160043	0.000164359	9.84605e-06	0.000747036	0.000754245	9.82529e-05
745736	k__Bacteria; p__Proteobacteria; c__Gammaproteobacteria; o__Oceanospirillales; f__Halomonadaceae; g__Halomonas; s__	2999	0.000160041	0.000169047	6.83651e-05	0.00119228	0.000493524	0.000545521
221674	k__Bacteria; p__Cyanobacteria; c__Nostocophycideae; o__Nostocales; f__Nostocaceae; g__Nostoc; s__	2560	0.000160041	2.35602e-05	1.47232e-05	0.000661906	0.000281445	0.000208952
New.0.CleanUp.ReferenceOTU483626	k__Bacteria; p__Firmicutes; c__Bacilli; o__Lactobacillales; f__Carnobacteriaceae; g__Granulicatella; s__	2958	0.000160035	3.29453e-05	1.47221e-05	0.000445261	0.000202839	0.000120037
3053	k__Bacteria; p__Cyanobacteria; c__Oscillatoriophycideae; o__Oscillatoriales; f__Phormidiaceae; g__Hydrocoleum	3238	0.000156047	0.00571203	7.81188e-05	0.00185516	0.0212255	0.000779862
New.0.CleanUp.ReferenceOTU465798	k__Bacteria; p__Proteobacteria; c__Alphaproteobacteria; o__Rhodospirillales; f__Acetobacteraceae; g__; s__	2587	0.000156045	9.36345e-08	9.36345e-08	0.000816865	9.26442e-23	9.26442e-23
979107	k__Bacteria; p__Proteobacteria; c__Gammaproteobacteria; o__Oceanospirillales; f__Halomonadaceae; g__Halomonas	3267	0.000156044	0.00977187	0.00109244	0.00102519	0.0194437	0.00424323
38888	k__Bacteria; p__Proteobacteria; c__Gammaproteobacteria; o__Pseudomonadales; f__Pseudomonadaceae; g__Pseudomonas; s__stutzeri	2873	0.000156044	3.764e-05	0.000278053	0.000840971	0.000288171	0.00106612
873887	k__Bacteria; p__Actinobacteria; c__Thermoleophilia; o__Solirubrobacterales; f__Solirubrobacteraceae; g__; s__	2778	0.00015604	2.35599e-05	0.000136633	0.000501496	0.000204144	0.000576499
576785	k__Bacteria; p__Proteobacteria; c__Betaproteobacteria; o__Burkholderiales; f__Comamonadaceae; g__; s__	2563	0.000156038	4.23315e-05	0.000214657	0.000468525	0.000223207	0.000833645
New.0.CleanUp.ReferenceOTU222947	k__Bacteria; p__Firmicutes; c__Bacilli; o__Bacillales; f__Alicyclobacillaceae; g__Alicyclobacillus; s__	3227	0.000156036	0.000352075	0.000448714	0.00045113	0.000622478	0.00081036
New.1.ReferenceOTU2626	k__Bacteria; p__Firmicutes; c__Bacilli; o__Lactobacillales; f__Enterococcaceae; g__Enterococcus; s__	2914	0.000156035	2.35588e-05	3.91028e-05	0.000414172	0.000151346	0.000193578
2000710	k__Bacteria; p__Proteobacteria; c__Alphaproteobacteria; o__Rickettsiales; f__Rickettsiaceae; g__Rickettsia; s__	2974	0.000152039	5.1721e-05	9.84593e-06	0.000490642	0.000751706	9.82517e-05
New.1.ReferenceOTU1298	k__Bacteria; p__Firmicutes; c__Bacilli; o__Lactobacillales; f__Enterococcaceae; g__Enterococcus; s__	2898	0.000152037	2.82517e-05	1.95983e-05	0.00042984	0.000165391	0.000138263
New.0.CleanUp.ReferenceOTU104129	k__Bacteria; p__Firmicutes; c__Bacilli; o__Bacillales; f__Alicyclobacillaceae; g__Alicyclobacillus; s__	3164	0.000152035	0.000220669	0.00042433	0.000369853	0.000487363	0.000777718
New.0.CleanUp.ReferenceOTU550303	k__Bacteria; p__Cyanobacteria; c__Chloroplast; o__Streptophyta; f__; g__; s__	3229	0.000148046	0.00240313	4.96981e-06	0.000702706	0.0101871	6.96458e-05
New.0.CleanUp.ReferenceOTU368213	k__Bacteria; p__Cyanobacteria; c__Chloroplast; o__Stramenopiles; f__; g__; s__	2621	0.000148045	4.78669e-06	4.9698e-06	0.000767943	6.83319e-05	6.96455e-05
4430826	k__Bacteria; p__Fusobacteria; c__Fusobacteriia; o__Fusobacteriales; f__Leptotrichiaceae; g__Leptotrichia; s__	2785	0.000144046	0.000342708	6.83653e-05	0.000913645	0.00165246	0.000673498
724271	k__Bacteria; p__Firmicutes; c__Bacilli; o__Bacillales; f__Bacillaceae; g__Bacillus; s__	3186	0.000144045	0.000999787	0.000112252	0.000568379	0.00329079	0.000713474
220524	k__Bacteria; p__Actinobacteria; c__Actinobacteria; o__Actinomycetales; f__Nakamurellaceae; g__; s__	2696	0.000144044	2.82525e-05	0.000170768	0.000476565	0.000191676	0.000643807
524595	k__Bacteria; p__Proteobacteria; c__Gammaproteobacteria; o__Legionellales; f__Coxiellaceae; g__Rickettsiella; s__	2853	0.000144042	4.78666e-06	1.47221e-05	0.000665566	6.83315e-05	0.000120036
New.1.ReferenceOTU858	k__Bacteria; p__Proteobacteria; c__Gammaproteobacteria; o__Xanthomonadales; f__Xanthomonadaceae; g__Wohlfahrtiimonas; s__	2962	0.000144041	1.41727e-05	4.96987e-06	0.00049305	0.000117794	6.96466e-05
579731	k__Bacteria; p__Proteobacteria; c__Betaproteobacteria; o__Burkholderiales; f__Comamonadaceae; g__Comamonas; s__	2746	0.000140046	0.000347396	0.000331695	0.000632567	0.00107933	0.00180383
New.0.CleanUp.ReferenceOTU113129	k__Bacteria; p__Firmicutes; c__Bacilli; o__Bacillales; f__Alicyclobacillaceae; g__Alicyclobacillus; s__	3244	0.000140042	0.000323916	0.000434081	0.000429265	0.000599661	0.000753142
New.1.ReferenceOTU2926	k__Bacteria; p__Firmicutes; c__Bacilli; o__Lactobacillales; f__Lactobacillaceae; g__Lactobacillus; s__	3058	0.00013605	0.000464732	0.000297555	0.000724687	0.0016339	0.00102341
New.0.CleanUp.ReferenceOTU132393	k__Bacteria; p__Cyanobacteria; c__Chloroplast; o__Streptophyta; f__; g__; s__	2495	0.000136049	8.92666e-05	9.36345e-08	0.000570351	0.000790863	9.26442e-23
818887	k__Bacteria; p__Bacteroidetes; c__[Saprospirae]; o__[Saprospirales]; f__Chitinophagaceae; g__; s__	2654	0.000136048	3.76398e-05	6.83661e-05	0.00050333	0.000304017	0.000748908
654788	k__Bacteria; p__Proteobacteria; c__Betaproteobacteria; o__Burkholderiales; f__Comamonadaceae	3040	0.000136046	0.000450648	0.000536509	0.000548913	0.00115582	0.00373857
4333154	k__Bacteria; p__Fusobacteria; c__Fusobacteriia; o__Fusobacteriales; f__Fusobacteriaceae; g__Fusobacterium; s__	2777	0.000132052	0.000201905	3.9105e-05	0.000717121	0.000878056	0.000380427
886728	k__Bacteria; p__Proteobacteria; c__Gammaproteobacteria; o__Pseudomonadales; f__Moraxellaceae; g__Moraxella; s__	3003	0.000132049	0.000474125	5.86122e-05	0.000560691	0.00212136	0.000768985
802048	k__Bacteria; p__Proteobacteria; c__Gammaproteobacteria; o__Alteromonadales; f__[Chromatiaceae]; g__Rheinheimera; s__	3012	0.00012805	0.000793279	0.000195152	0.000520996	0.00287768	0.00096796
139056	k__Bacteria; p__Proteobacteria; c__Gammaproteobacteria; o__Pasteurellales; f__Pasteurellaceae; g__Aggregatibacter; s__segnis	2980	0.000124054	0.000450655	0.000170771	0.000998008	0.00169833	0.000999749
568229	k__Bacteria; p__Proteobacteria; c__Betaproteobacteria; o__Rhodocyclales; f__Rhodocyclaceae; g__; s__	3153	0.000124054	0.000384946	3.91059e-05	0.00092309	0.00127124	0.000557207
811257	k__Bacteria; p__Proteobacteria; c__Alphaproteobacteria; o__Caulobacterales; f__Caulobacteraceae; g__Caulobacter; s__	3133	0.000124054	0.000464735	3.91051e-05	0.000766978	0.00149286	0.000325157
New.0.CleanUp.ReferenceOTU212425	k__Bacteria; p__Cyanobacteria; c__Chloroplast; o__Streptophyta; f__; g__; s__	2512	0.000124053	0.000112734	9.36345e-08	0.000548121	0.00102815	9.26442e-23
578022	k__Bacteria; p__Firmicutes; c__Bacilli; o__Lactobacillales; f__Enterococcaceae; g__Enterococcus	2557	0.000120051	1.88657e-05	4.96977e-06	0.000522895	0.000135692	6.96452e-05
240810	k__Bacteria; p__Proteobacteria; c__Gammaproteobacteria; o__Enterobacteriales; f__Enterobacteriaceae; g__; s__	2529	0.000116057	0.000253534	4.88586e-05	0.00100296	0.00114682	0.000416078
New.0.CleanUp.ReferenceOTU115970	k__Bacteria; p__Firmicutes; c__Bacilli; o__Bacillales; f__Alicyclobacillaceae; g__Alicyclobacillus; s__	3239	0.000116051	0.000262908	0.000458464	0.000407954	0.000586329	0.000748389
New.1.ReferenceOTU1156	k__Bacteria; p__Proteobacteria; c__Gammaproteobacteria; o__Pseudomonadales; f__Pseudomonadaceae; g__Pseudomonas; s__	2899	0.00011605	4.78665e-06	9.36345e-08	0.000377413	6.83313e-05	9.26442e-23
846710	k__Bacteria; p__Proteobacteria; c__Betaproteobacteria; o__Burkholderiales; f__Comamonadaceae; g__; s__	3208	0.000112057	0.000187824	0.000765703	0.00073967	0.00080608	0.00232072
676761	k__Bacteria; p__Bacteroidetes; c__Bacteroidia; o__Bacteroidales; f__Porphyromonadaceae; g__Porphyromonas; s__	3144	0.000112056	0.000821437	0.000195153	0.000485078	0.00327882	0.000957835
1090978	k__Bacteria; p__Bacteroidetes; c__Cytophagia; o__Cytophagales; f__Cytophagaceae; g__Hymenobacter; s__	2733	0.000112055	2.35611e-05	9.84605e-06	0.000413932	0.000341691	9.82528e-05
868144	k__Bacteria; p__Proteobacteria; c__Alphaproteobacteria; o__Rhizobiales; f__Bartonellaceae; g__; s__	3198	0.00010806	0.0013565	3.42292e-05	0.000894341	0.00594207	0.000423334
899488	k__Bacteria; p__Proteobacteria; c__Gammaproteobacteria; o__Alteromonadales; f__Alteromonadaceae; g__Alteromonas; s__	3112	0.00010806	0.000558602	0.00020003	0.000651216	0.00177899	0.00117831
206826	k__Bacteria; p__Actinobacteria; c__Actinobacteria; o__Actinomycetales; f__Brevibacteriaceae; g__Brevibacterium; s__	3222	0.000108059	4.23327e-05	0.000570641	0.00065121	0.000295564	0.00161078
682601	k__Bacteria; p__Proteobacteria; c__Alphaproteobacteria; o__Rhodobacterales; f__Rhodobacteraceae; g__; s__	2528	0.000108056	2.82534e-05	9.36345e-08	0.000464965	0.000305029	9.26442e-23
New.1.ReferenceOTU1807	k__Bacteria; p__Firmicutes; c__Bacilli; o__Lactobacillales; f__Enterococcaceae; g__Enterococcus; s__	2525	0.000108054	9.47969e-06	3.42271e-05	0.00037978	9.64072e-05	0.000206652
New.1.CleanUp.ReferenceOTU873861	k__Bacteria; p__Proteobacteria; c__Gammaproteobacteria; o__Xanthomonadales; f__Xanthomonadaceae	2831	0.000108053	9.48008e-06	4.96979e-06	0.000358109	0.000136669	6.96454e-05
446403	k__Bacteria; p__Actinobacteria; c__Actinobacteria; o__Actinomycetales; f__Corynebacteriaceae; g__Corynebacterium; s__kroppenstedtii	3079	0.000104058	4.23322e-05	0.000375582	0.000443908	0.000279237	0.00120546
593226	k__Bacteria; p__Bacteroidetes; c__Cytophagia; o__Cytophagales; f__Cytophagaceae; g__Hymenobacter; s__	3008	0.000104058	2.35596e-05	0.000341449	0.000396332	0.000179696	0.00119739
New.0.CleanUp.ReferenceOTU110728	k__Bacteria; p__Firmicutes; c__Bacilli; o__Lactobacillales; f__Enterococcaceae; g__Enterococcus; s__	2733	0.000104055	4.7867e-06	4.96977e-06	0.000375611	6.83321e-05	6.96452e-05
363731	k__Bacteria; p__Verrucomicrobia; c__Verrucomicrobiae; o__Verrucomicrobiales; f__Verrucomicrobiaceae; g__Akkermansia; s__muciniphila	2982	0.000100064	0.00111713	3.42295e-05	0.00110692	0.0086401	0.000487557
63961	k__Bacteria; p__Proteobacteria; c__Betaproteobacteria; o__Tremblayales; f__Tremblayaceae; g__Candidatus Tremblaya; s__	2728	0.000100062	0.000323935	9.76246e-05	0.000992671	0.00166754	0.000997374
542066	k__Bacteria; p__Actinobacteria; c__Actinobacteria; o__Actinomycetales; f__; g__; s__	3092	0.00010006	8.45739e-05	0.000590154	0.000676544	0.000969866	0.0024543
810955	k__Bacteria; p__Bacteroidetes; c__Flavobacteriia; o__Flavobacteriales; f__[Weeksellaceae]; g__Chryseobacterium; s__	2890	0.000100059	0.000140892	0.000477989	0.000545717	0.000697776	0.00183824
11296	k__Bacteria; p__Fusobacteria; c__Fusobacteriia; o__Fusobacteriales; f__Leptotrichiaceae; g__Leptotrichia; s__	2985	9.60626e-05	0.000258226	2.93529e-05	0.000915573	0.000989778	0.000417906
580077	k__Bacteria; p__Proteobacteria; c__Gammaproteobacteria; o__Alteromonadales; f__[Chromatiaceae]; g__Rheinheimera; s__	3075	9.60624e-05	0.000450654	2.9351e-05	0.000778723	0.00290188	0.000195294
New.1.ReferenceOTU710	k__Bacteria; p__Proteobacteria; c__Gammaproteobacteria	2750	9.60577e-05	9.47966e-06	9.36345e-08	0.00033272	9.64069e-05	9.26442e-23
New.0.CleanUp.ReferenceOTU48022	k__Bacteria; p__Firmicutes; c__Bacilli; o__Bacillales; f__Alicyclobacillaceae; g__Alicyclobacillus; s__	3178	9.60567e-05	0.000215975	0.000326803	0.000294478	0.000464878	0.000644083
1108886	k__Bacteria; p__Proteobacteria; c__Gammaproteobacteria; o__Pseudomonadales; f__Pseudomonadaceae; g__Pseudomonas; s__	2914	9.60564e-05	0.000112727	0.000214647	0.000294477	0.000395231	0.000466032
224617	k__Bacteria; p__Cyanobacteria; c__Chloroplast; o__Streptophyta; f__; g__; s__	3243	9.20649e-05	0.00327142	1.95992e-05	0.000609354	0.0142899	0.000196513
561452	k__Bacteria; p__Actinobacteria; c__Thermoleophilia; o__Gaiellales; f__Gaiellaceae; g__; s__	2614	9.2064e-05	4.78669e-06	0.000136633	0.000554386	6.83319e-05	0.000625181
90189	k__Bacteria; p__Proteobacteria; c__Betaproteobacteria; o__; f__; g__; s__	3010	8.80667e-05	0.000211292	9.36345e-08	0.000704239	0.00081478	9.26442e-23
979315	k__Bacteria; p__Actinobacteria; c__Actinobacteria; o__Actinomycetales; f__Corynebacteriaceae; g__Corynebacterium; s__	3096	8.80627e-05	5.64108e-05	0.000297553	0.000369005	0.000268125	0.000917943
244063	k__Bacteria; p__Actinobacteria; c__Thermoleophilia; o__Gaiellales; f__Gaiellaceae; g__; s__	2482	8.40659e-05	3.29468e-05	0.000131757	0.000452564	0.000296758	0.000519887
New.0.CleanUp.ReferenceOTU109457	k__Bacteria; p__Firmicutes; c__Bacilli; o__Bacillales; f__Alicyclobacillaceae; g__Alicyclobacillus; s__	3240	8.4062e-05	0.000291068	0.000365812	0.000304754	0.00067095	0.000645813
242480	k__Bacteria; p__Proteobacteria; c__Gammaproteobacteria; o__Vibrionales; f__Pseudoalteromonadaceae; g__Pseudoalteromonas	2802	8.40616e-05	0.000319233	0.000112245	0.000291342	0.00102584	0.000315484
555506	k__Bacteria; p__Bacteroidetes; c__Cytophagia; o__Cytophagales; f__Cytophagaceae; g__; s__	2565	8.00685e-05	0.000154973	1.47228e-05	0.000699498	0.00076854	0.000155435
2534143	k__Bacteria; p__Proteobacteria; c__Gammaproteobacteria; o__Pseudomonadales; f__Pseudomonadaceae; g__Pseudomonas; s__	3103	8.00627e-05	0.000112727	0.000268288	0.000271188	0.000344486	0.000648392
827723	k__Bacteria; p__Cyanobacteria; c__Oscillatoriophycideae; o__Oscillatoriales; f__Phormidiaceae	3251	7.60704e-05	0.00910071	3.91053e-05	0.000823294	0.0334914	0.000353873
New.1.ReferenceOTU1273	k__Bacteria; p__Proteobacteria; c__Gammaproteobacteria; o__Enterobacteriales; f__Enterobacteriaceae; g__Candidatus Blochmannia; s__	3164	7.60682e-05	0.000478812	6.34881e-05	0.000667791	0.00151804	0.000712644
963154	k__Bacteria; p__Proteobacteria; c__Alphaproteobacteria; o__Rhizobiales; f__Aurantimonadaceae; g__; s__	3080	7.207e-05	0.000112733	0.000746211	0.000459004	0.000754393	0.00394781
821080	k__Bacteria; p__Proteobacteria; c__Gammaproteobacteria; o__Enterobacteriales; f__Enterobacteriaceae; g__; s__	2499	7.20691e-05	0.000206601	0.000268298	0.000393338	0.00171507	0.00112636
833645	k__Bacteria; p__Firmicutes; c__Bacilli; o__Bacillales; f__Bacillaceae; g__Bacillus; s__	3016	7.20684e-05	0.000276996	0.000102499	0.000350334	0.000857328	0.000928518
4479100	k__Bacteria; p__Actinobacteria; c__Thermoleophilia; o__Gaiellales; f__Gaiellaceae; g__; s__	3097	7.20682e-05	9.36345e-08	0.00018052	0.000350334	9.26442e-23	0.000593767
3015662	k__Bacteria; p__Proteobacteria; c__Gammaproteobacteria; o__Enterobacteriales; f__Enterobacteriaceae; g__; s__	3070	7.20675e-05	0.000126808	0.000282921	0.00030125	0.000430908	0.000909253
1012358	k__Bacteria; p__Firmicutes; c__Bacilli; o__Bacillales	2682	7.20669e-05	8.92626e-05	0.000175639	0.000273424	0.000330658	0.000482091
1103964	k__Bacteria; p__Firmicutes; c__Bacilli; o__Bacillales; f__Staphylococcaceae; g__Staphylococcus; s__	2738	6.80713e-05	7.98788e-05	0.00031219	0.000550623	0.000420252	0.0012013
71638	k__Bacteria; p__Bacteroidetes; c__Bacteroidia; o__Bacteroidales; f__Porphyromonadaceae; g__Porphyromonas; s__	2459	6.80708e-05	0.000126813	9.36345e-08	0.000437329	0.000676631	9.26442e-23
937372	k__Bacteria; p__Proteobacteria; c__Betaproteobacteria; o__Burkholderiales; f__Comamonadaceae; g__Limnohabitans; s__	2761	6.80702e-05	0.000140888	9.27477e-05	0.000345394	0.00046342	0.000597533
New.0.CleanUp.ReferenceOTU346759	k__Bacteria; p__Cyanobacteria; c__Chloroplast; o__Chlorophyta; f__; g__; s__	3056	6.40747e-05	4.78666e-06	0.000838868	0.000609663	6.83315e-05	0.00433106
361811	k__Bacteria; p__Firmicutes; c__Clostridia; o__Clostridiales; f__Ruminococcaceae; g__; s__	2642	6.40725e-05	0.000244148	5.3736e-05	0.000373921	0.000990985	0.000443849
New.1.ReferenceOTU764	k__Bacteria; p__Firmicutes; c__Bacilli; o__Lactobacillales; f__Lactobacillaceae; g__Lactobacillus; s__	2712	6.40715e-05	0.000164356	0.000248791	0.000414477	0.000624964	0.000894989
New.0.CleanUp.ReferenceOTU156422	k__Bacteria; p__Firmicutes; c__Bacilli; o__Bacillales; f__Alicyclobacillaceae; g__Alicyclobacillus; s__	2889	6.40694e-05	0.000131499	0.000161008	0.000275405	0.000364492	0.000428613
New.0.CleanUp.ReferenceOTU69705	k__Bacteria; p__Firmicutes; c__Bacilli; o__Bacillales; f__Alicyclobacillaceae; g__Alicyclobacillus; s__	3224	6.40693e-05	0.000234749	0.000321927	0.000260487	0.000531717	0.000657745
974121	k__Bacteria; p__Proteobacteria; c__Gammaproteobacteria; o__Pseudomonadales; f__Pseudomonadaceae; g__Pseudomonas; s__	2783	6.40692e-05	2.35587e-05	0.000141505	0.00024466	0.000151345	0.000535829
316924	k__Bacteria; p__Proteobacteria; c__Alphaproteobacteria; o__Rhizobiales; f__Methylobacteriaceae; g__; s__	3226	6.00742e-05	0.000746337	6.83648e-05	0.000544257	0.00211382	0.000478895
376876	k__Bacteria; p__Actinobacteria; c__Actinobacteria; o__Actinomycetales; f__Corynebacteriaceae; g__Corynebacterium; s__	2706	6.00727e-05	8.45731e-05	0.000263423	0.000310378	0.000466983	0.00105838
New.1.ReferenceOTU2178	Unassigned	3136	5.60755e-05	0.00055391	4.88592e-05	0.000478247	0.00201881	0.000696511
12763	k__Bacteria; p__Actinobacteria; c__Actinobacteria; o__Actinomycetales; f__Nocardioidaceae; g__; s__	3119	5.60752e-05	5.17192e-05	0.000409722	0.000434448	0.000365233	0.0015386
73471	k__Bacteria; p__Actinobacteria; c__Actinobacteria; o__Actinomycetales; f__Actinomycetaceae; g__Actinomyces; s__	3030	5.60749e-05	0.000309852	6.8364e-05	0.000364388	0.0010907	0.00055438
274011	k__Bacteria; p__[Thermi]; c__Deinococci; o__Deinococcales; f__Trueperaceae; g__Truepera; s__	3029	5.60735e-05	0.000225374	0.000326816	0.000262328	0.00114041	0.00112389
2347399	k__Bacteria; p__Cyanobacteria; c__Chloroplast; o__Streptophyta; f__; g__; s__	3251	5.20776e-05	0.00454806	0.000307319	0.000759569	0.0157939	0.00438805
New.0.CleanUp.ReferenceOTU21188	k__Bacteria; p__Proteobacteria; c__Gammaproteobacteria; o__Pseudomonadales; f__Moraxellaceae; g__; s__	3072	5.20767e-05	0.00035679	9.36345e-08	0.000530209	0.00156333	9.26442e-23
New.0.CleanUp.ReferenceOTU130918	k__Bacteria; p__Proteobacteria; c__Alphaproteobacteria; o__Rhizobiales; f__Methylobacteriaceae; g__Methylobacterium; s__	2855	5.20767e-05	9.47982e-06	0.000170771	0.000411324	9.64085e-05	0.000768117
949659	k__Bacteria; p__Bacteroidetes; c__Cytophagia; o__Cytophagales; f__Cytophagaceae; g__Hymenobacter; s__	2900	5.20754e-05	0.000136199	0.000185396	0.000311821	0.000674804	0.000579786
241110	k__Bacteria; p__Proteobacteria; c__Alphaproteobacteria; o__Caulobacterales; f__Caulobacteraceae; g__; s__	3161	5.20754e-05	0.000276993	0.000126881	0.000311821	0.000733446	0.000679466
New.0.CleanUp.ReferenceOTU106517	k__Bacteria; p__Proteobacteria; c__Gammaproteobacteria; o__Pseudomonadales; f__Pseudomonadaceae; g__Pseudomonas; s__	2927	5.20747e-05	0.000187822	0.000141503	0.000285025	0.00110127	0.000388082
New.0.CleanUp.ReferenceOTU370826	k__Bacteria; p__Firmicutes; c__Bacilli; o__Bacillales; f__Alicyclobacillaceae; g__Alicyclobacillus; s__	3186	5.20742e-05	0.000131499	0.000224399	0.000255437	0.000364492	0.000492092
New.0.CleanUp.ReferenceOTU237044	k__Bacteria; p__Firmicutes; c__Bacilli; o__Bacillales; f__Alicyclobacillaceae; g__Alicyclobacillus; s__	2900	5.20738e-05	0.000103342	0.000234158	0.000239276	0.000373452	0.00106522
923151	k__Bacteria; p__Firmicutes; c__Bacilli; o__Bacillales; f__Staphylococcaceae; g__Staphylococcus; s__	2872	4.80766e-05	9.86483e-05	0.000136628	0.000248301	0.000327981	0.000383524
New.0.CleanUp.ReferenceOTU518626	k__Bacteria; p__Proteobacteria; c__Gammaproteobacteria; o__Pseudomonadales; f__Pseudomonadaceae; g__Pseudomonas; s__	2515	4.80765e-05	8.92631e-05	0.000112246	0.000305994	0.00039529	0.000372197
790972	k__Bacteria; p__Actinobacteria; c__Actinobacteria; o__Actinomycetales; f__Yaniellaceae; g__Yaniella; s__	2633	4.40804e-05	9.86527e-05	9.84658e-06	0.000523362	0.000560387	0.0001393
New.0.CleanUp.ReferenceOTU347313	k__Bacteria; p__Cyanobacteria; c__Chloroplast; o__Streptophyta; f__; g__; s__	3188	4.40795e-05	0.000511669	9.36345e-08	0.000382066	0.00207452	9.26442e-23
70363	k__Bacteria; p__Proteobacteria; c__Betaproteobacteria; o__Burkholderiales; f__Alcaligenaceae; g__Oligella; s__	3250	4.40795e-05	4.78669e-06	0.000804715	0.000371451	6.83319e-05	0.00221698
1054174	k__Bacteria; p__[Thermi]; c__Deinococci; o__Deinococcales; f__Deinococcaceae; g__Deinococcus; s__	3170	4.4079e-05	1.88671e-05	0.000609663	0.000286376	0.000273346	0.00470086
687649	k__Bacteria; p__Bacteroidetes; c__Cytophagia; o__Cytophagales; f__Cytophagaceae; g__Hymenobacter; s__	2652	4.4079e-05	2.35605e-05	0.000146387	0.000286375	0.000341683	0.000653524
430191	k__Bacteria; p__Proteobacteria; c__Epsilonproteobacteria; o__Campylobacterales; f__Campylobacteraceae; g__Campylobacter; s__	3178	4.40788e-05	0.000549215	0.000107376	0.000313051	0.00173387	0.000859793
557100	k__Bacteria; p__Bacteroidetes; c__Flavobacteriia; o__Flavobacteriales; f__Flavobacteriaceae; g__Capnocytophaga; s__	2960	4.40785e-05	0.000276998	0.000117129	0.000272058	0.00105818	0.00078122
311035	k__Bacteria; p__Actinobacteria; c__Thermoleophilia; o__Gaiellales; f__Gaiellaceae; g__; s__	3010	4.40783e-05	2.35594e-05	0.000219534	0.000240883	0.000179694	0.000811616
New.0.CleanUp.ReferenceOTU528200	k__Bacteria; p__Cyanobacteria; c__Chloroplast; o__Streptophyta; f__; g__; s__	2827	4.40775e-05	0.000169052	9.36345e-08	0.00020502	0.000780736	9.26442e-23
3538	k__Bacteria; p__Cyanobacteria; c__Chloroplast; o__Streptophyta; f__; g__; s__	2529	4.00812e-05	4.78667e-06	0.000253676	0.00045418	6.83317e-05	0.00130403
774918	k__Bacteria; p__Proteobacteria; c__Gammaproteobacteria; o__Pseudomonadales; f__Moraxellaceae; g__Psychrobacter	3118	4.00803e-05	0.000544525	0.000253672	0.000397868	0.00222258	0.00130028
2627856	k__Bacteria; p__Firmicutes; c__Clostridia; o__Clostridiales; f__Lachnospiraceae; g__; s__	2866	4.00802e-05	0.000333322	7.32407e-05	0.000355414	0.00134111	0.000575346
558170	k__Bacteria; p__Proteobacteria; c__Betaproteobacteria; o__Burkholderiales; f__Comamonadaceae; g__Comamonas; s__	2981	4.00801e-05	3.76383e-05	0.000282928	0.000397868	0.000213317	0.00122852
New.0.CleanUp.ReferenceOTU532638	k__Bacteria; p__Cyanobacteria; c__Chloroplast; o__Streptophyta; f__; g__; s__	3069	4.00799e-05	0.000352096	9.36345e-08	0.000265243	0.00162471	9.26442e-23
1866742	k__Bacteria; p__Firmicutes; c__Clostridia; o__Clostridiales; f__[Tissierellaceae]; g__Parvimonas; s__	2675	4.00794e-05	0.000220681	9.36345e-08	0.000265239	0.00146052	9.26442e-23
190663	k__Bacteria; p__Actinobacteria; c__Actinobacteria; o__Actinomycetales; f__Kineosporiaceae; g__; s__	2881	4.00792e-05	0.000225374	9.36345e-08	0.00021533	0.00102789	9.26442e-23
1139769	k__Bacteria; p__Fusobacteria; c__Fusobacteriia; o__Fusobacteriales; f__Fusobacteriaceae; g__Fusobacterium; s__	3216	3.60822e-05	0.00114998	0.00013176	0.000314075	0.00342026	0.000903499
38227	k__Bacteria; p__Bacteroidetes; c__Bacteroidia; o__Bacteroidales; f__[Paraprevotellaceae]; g__[Prevotella]; s__	2846	3.6082e-05	0.000183133	4.96987e-06	0.000372312	0.000810064	6.96466e-05
New.1.ReferenceOTU2595	k__Bacteria; p__Cyanobacteria; c__Chloroplast; o__Streptophyta; f__; g__; s__	3193	3.60808e-05	0.00104672	9.84605e-06	0.000206578	0.00434604	9.82528e-05
New.0.CleanUp.ReferenceOTU533456	k__Bacteria; p__Proteobacteria; c__Alphaproteobacteria; o__Rhizobiales; f__Methylobacteriaceae; g__Methylobacterium; s__adhaesivum	2713	3.60807e-05	0.000108044	0.000151264	0.000206577	0.00157178	0.00064111
New.0.CleanUp.ReferenceOTU112029	k__Bacteria; p__Firmicutes; c__Bacilli; o__Bacillales; f__Alicyclobacillaceae; g__Alicyclobacillus; s__	3109	3.60801e-05	7.04889e-05	0.000161008	0.000206573	0.000255759	0.000405226
New.0.CleanUp.ReferenceOTU467853	k__Bacteria; p__Firmicutes; c__Bacilli; o__Bacillales; f__Alicyclobacillaceae; g__Alicyclobacillus; s__	3144	3.608e-05	9.86474e-05	0.000185389	0.000206573	0.000313347	0.000446809
573976	k__Bacteria; p__Actinobacteria; c__Actinobacteria; o__Actinomycetales; f__Nocardiaceae; g__Rhodococcus; s__	3260	3.20838e-05	0.00591854	0.000190276	0.000367278	0.0136083	0.000956271
780650	k__Bacteria; p__Firmicutes; c__Clostridia; o__Clostridiales; f__Clostridiaceae; g__; s__	2892	3.20837e-05	9.47986e-06	0.000385346	0.000445931	9.6409e-05	0.00270294
1129931	k__Bacteria; p__Actinobacteria; c__Actinobacteria; o__Actinomycetales; f__Kineosporiaceae; g__; s__	2708	3.20824e-05	4.70264e-05	0.00021466	0.000216665	0.000441424	0.00101315
New.0.CleanUp.ReferenceOTU32873	k__Bacteria; p__Firmicutes; c__Bacilli; o__Bacillales; f__Alicyclobacillaceae; g__Alicyclobacillus; s__	3167	3.20813e-05	9.86469e-05	0.000190265	0.000175932	0.000297997	0.000450203
4305935	k__Bacteria; p__Bacteroidetes; c__Bacteroidia; o__Bacteroidales; f__Porphyromonadaceae; g__Paludibacter; s__	3130	2.8084e-05	0.000366175	9.36345e-08	0.000274165	0.00128775	9.26442e-23
534922	k__Bacteria; p__Firmicutes; c__Clostridia; o__Clostridiales; f__Veillonellaceae; g__Selenomonas; s__	2666	2.80833e-05	0.000140892	4.96989e-06	0.000164912	0.000634382	6.96468e-05
New.0.ReferenceOTU594	k__Bacteria; p__Actinobacteria; c__Actinobacteria; o__Actinomycetales; f__Kineosporiaceae; g__; s__	3031	2.40859e-05	0.000201905	0.000165896	0.0002177	0.000839813	0.0015587
1026498	k__Bacteria; p__Proteobacteria; c__Betaproteobacteria; o__Neisseriales; f__Neisseriaceae; g__Eikenella; s__	2484	2.40857e-05	0.000140893	3.91052e-05	0.000217698	0.000704475	0.000428633
241449	k__Bacteria; p__Proteobacteria; c__Alphaproteobacteria; o__Rhizobiales; f__; g__; s__	2726	2.40856e-05	4.70263e-05	0.000151264	0.000267167	0.00030271	0.00080919
4391034	k__Bacteria; p__Proteobacteria; c__Betaproteobacteria; o__Burkholderiales; f__Comamonadaceae; g__; s__	2757	2.40856e-05	0.000131505	4.96984e-06	0.000217698	0.000566162	6.96462e-05
111659	k__Bacteria; p__Firmicutes; c__Bacilli; o__Bacillales; f__Paenibacillaceae; g__Brevibacillus; s__	2669	2.40855e-05	0.000281697	1.95995e-05	0.0002177	0.00173709	0.000196516
583102	k__Bacteria; p__Proteobacteria; c__Alphaproteobacteria; o__Sphingomonadales; f__Sphingomonadaceae; g__Sphingomonas	2745	2.40855e-05	2.35596e-05	0.000219536	0.0002177	0.000179697	0.00113258
785565	k__Bacteria; p__Proteobacteria; c__Gammaproteobacteria; o__Vibrionales; f__Pseudoalteromonadaceae; g__; s__	2487	2.40853e-05	0.000187828	3.4229e-05	0.000198487	0.00109273	0.000374444
4391551	k__Bacteria; p__Bacteroidetes; c__Cytophagia; o__Cytophagales; f__Cytophagaceae; g__; s__	2496	2.40852e-05	7.04915e-05	9.36345e-08	0.000177207	0.000320861	9.26442e-23
862949	k__Bacteria; p__[Thermi]; c__Deinococci; o__Deinococcales; f__Deinococcaceae; g__Deinococcus; s__	2816	2.40849e-05	9.36345e-08	0.000175648	0.000152993	9.26442e-23	0.000836924
New.0.CleanUp.ReferenceOTU333558	k__Bacteria; p__Proteobacteria; c__Gammaproteobacteria; o__Pseudomonadales; f__Pseudomonadaceae; g__Pseudomonas; s__	2549	2.40845e-05	0.000103344	0.000131754	0.00015299	0.000663142	0.000500776
New.0.CleanUp.ReferenceOTU577632	k__Bacteria; p__Firmicutes; c__Bacilli; o__Bacillales; f__Alicyclobacillaceae; g__Alicyclobacillus; s__	3105	2.40843e-05	8.92614e-05	0.000161009	0.000152989	0.000300942	0.000461474
4387396	k__Bacteria; p__Bacteroidetes; c__Bacteroidia; o__Bacteroidales; f__Porphyromonadaceae; g__Porphyromonas; s__	2949	2.00872e-05	0.000150277	1.47221e-05	0.000227083	0.00068904	0.000120037
792140	k__Bacteria; p__Actinobacteria; c__Actinobacteria; o__Actinomycetales; f__; g__; s__	2616	2.00869e-05	5.64131e-05	0.000151264	0.000208738	0.000370922	0.000699303
521277	k__Bacteria; p__Actinobacteria; c__Actinobacteria; o__Actinomycetales; f__Corynebacteriaceae; g__Corynebacterium; s__	2698	2.00867e-05	0.000108038	1.47227e-05	0.000166076	0.000532855	0.000155433
895341	k__Bacteria; p__[Thermi]; c__Deinococci; o__Deinococcales; f__Deinococcaceae; g__Deinococcus; s__	3197	2.00866e-05	0.000201906	0.000853497	0.000166076	0.000888675	0.00365462
569584	k__Bacteria; p__Firmicutes; c__Clostridia; o__Clostridiales; f__Lachnospiraceae; g__; s__	2607	2.00865e-05	0.000145587	9.36345e-08	0.000166074	0.000745612	9.26442e-23
New.1.ReferenceOTU317	k__Bacteria; p__Firmicutes; c__Bacilli; o__Lactobacillales; f__Lactobacillaceae; g__Lactobacillus; s__	3255	1.60886e-05	0.00398012	6.34885e-05	0.000252396	0.00892635	0.000655635
575143	k__Bacteria; p__Proteobacteria; c__Betaproteobacteria; o__Rhodocyclales; f__Rhodocyclaceae; g__Hydrogenophilus; s__	2522	1.60885e-05	0.000103345	0.000146388	0.000252395	0.000520427	0.000819051
264734	k__Bacteria; p__Bacteroidetes; c__Bacteroidia; o__Bacteroidales; f__S24-7; g__; s__	2992	1.60885e-05	0.000352097	9.36345e-08	0.000252395	0.00280643	9.26442e-23
830688	k__Bacteria; p__Proteobacteria; c__Gammaproteobacteria; o__Pseudomonadales; f__Moraxellaceae; g__Psychrobacter; s__celer	3094	1.60884e-05	0.000314548	9.84641e-06	0.000199296	0.00131388	0.000139298
739867	k__Bacteria; p__Actinobacteria; c__Actinobacteria; o__Actinomycetales; f__Microbacteriaceae	2561	1.60881e-05	0.000122119	1.47227e-05	0.000154039	0.000694585	0.000155433
865782	k__Bacteria; p__Fusobacteria; c__Fusobacteriia; o__Fusobacteriales; f__Leptotrichiaceae; g__Leptotrichia; s__	2991	1.60881e-05	0.00022068	4.96979e-06	0.000154039	0.00087352	6.96454e-05
515747	k__Bacteria; p__Bacteroidetes; c__Bacteroidia; o__Bacteroidales; f__Prevotellaceae; g__Prevotella; s__	2490	1.60879e-05	9.86516e-05	1.47222e-05	0.000154037	0.000438212	0.000120038
909052	k__Bacteria; p__Firmicutes; c__Bacilli; o__Bacillales; f__Bacillaceae	3143	1.60879e-05	0.000844911	3.4229e-05	0.000154037	0.00616258	0.000302422
252007	k__Bacteria; p__Proteobacteria; c__Gammaproteobacteria; o__Vibrionales; f__Vibrionaceae; g__; s__	3069	1.60879e-05	0.00022537	9.27456e-05	0.000154036	0.000754034	0.000509447
New.1.ReferenceOTU2190	k__Bacteria; p__Cyanobacteria; c__Chloroplast; o__Streptophyta; f__; g__; s__	3174	1.60877e-05	0.000614927	9.36345e-08	0.000125429	0.00275908	9.26442e-23
1025949	k__Bacteria; p__Proteobacteria; c__Alphaproteobacteria; o__Rhizobiales; f__; g__; s__	2697	1.60877e-05	0.000140892	4.39814e-05	0.000125429	0.000663307	0.000360132
225453	k__Bacteria; p__Proteobacteria; c__Gammaproteobacteria; o__Alteromonadales; f__Alteromonadaceae; g__Cellvibrio; s__	3201	1.60876e-05	5.64125e-05	0.000570644	0.000125428	0.000344694	0.00221041
4417749	k__Bacteria; p__Bacteroidetes; c__Flavobacteriia; o__Flavobacteriales; f__Flavobacteriaceae; g__Capnocytophaga; s__	3170	1.60876e-05	0.000347399	2.44763e-05	0.000125428	0.0010923	0.000348254
1142871	k__Bacteria; p__Actinobacteria; c__MB-A2-108; o__0319-7L14; f__; g__; s__	2587	1.20897e-05	4.78664e-06	7.32395e-05	0.000189295	6.83311e-05	0.000368807
2397566	k__Bacteria; p__Proteobacteria; c__Alphaproteobacteria; o__Rickettsiales; f__mitochondria	3097	1.20895e-05	0.000736964	9.36345e-08	0.000140865	0.00425647	9.26442e-23
675357	k__Bacteria; p__Bacteroidetes; c__Cytophagia; o__Cytophagales; f__Cytophagaceae; g__Hymenobacter; s__	3069	1.20895e-05	9.36345e-08	0.000409726	0.000140864	9.26442e-23	0.00209419
129048	k__Bacteria; p__Cyanobacteria; c__Chloroplast; o__Streptophyta; f__; g__; s__	2989	1.20894e-05	1.88663e-05	0.00132166	0.000140862	0.000166724	0.00792254
New.0.CleanUp.ReferenceOTU425986	k__Bacteria; p__Fusobacteria; c__Fusobacteriia; o__Fusobacteriales; f__Leptotrichiaceae; g__Leptotrichia; s__	2567	1.20892e-05	0.0001362	4.96982e-06	0.000108845	0.000695348	6.96458e-05
246387	k__Bacteria; p__Actinobacteria; c__Thermoleophilia; o__Gaiellales; f__Gaiellaceae; g__; s__	2894	8.09105e-06	9.36345e-08	0.000117128	0.000126197	9.26442e-23	0.000636827
2020091	k__Bacteria; p__Cyanobacteria	2993	8.09094e-06	0.000108041	0.000263426	0.000126195	0.000693548	0.00125247
713736	k__Bacteria; p__Actinobacteria; c__Actinobacteria; o__Actinomycetales; f__; g__; s__	2977	8.0909e-06	3.29457e-05	0.000122003	0.000126195	0.000224784	0.000462875
1038732	k__Bacteria; p__Proteobacteria; c__Alphaproteobacteria; o__Sphingomonadales; f__Sphingomonadaceae; g__Sphingomonas; s__	3088	8.09075e-06	0.000164359	0.000219535	8.90521e-05	0.000624972	0.00106606
1636835	k__Bacteria; p__Actinobacteria; c__Actinobacteria; o__Actinomycetales; f__Corynebacteriaceae; g__Corynebacterium; s__	3226	8.09074e-06	5.17205e-05	0.00136065	8.9052e-05	0.000566638	0.00439117
New.0.CleanUp.ReferenceOTU380315	k__Bacteria; p__Actinobacteria; c__Actinobacteria; o__Actinomycetales; f__Geodermatophilaceae; g__; s__	2457	8.09073e-06	8.45711e-05	4.88568e-05	8.90518e-05	0.000390359	0.000274985
1093944	k__Bacteria; p__Proteobacteria; c__Alphaproteobacteria; o__Rhodospirillales; f__Acetobacteraceae; g__; s__	3160	8.0907e-06	0.000427191	7.81187e-05	8.90516e-05	0.00151956	0.000754443
413256	k__Bacteria; p__Bacteroidetes; c__Flavobacteriia; o__Flavobacteriales; f__Flavobacteriaceae; g__Flavobacterium; s__	2627	8.09067e-06	0.000305163	2.93528e-05	8.90513e-05	0.00163417	0.000354819
359953	k__Bacteria; p__Proteobacteria; c__Alphaproteobacteria; o__Rhodobacterales; f__Rhodobacteraceae	3113	8.09067e-06	0.000905925	3.4229e-05	8.90512e-05	0.00371545	0.000374444
New.0.CleanUp.ReferenceOTU519827	k__Bacteria; p__Cyanobacteria; c__Chloroplast; o__Streptophyta; f__; g__; s__	3256	8.09065e-06	0.00864545	4.96977e-06	8.9051e-05	0.0367197	6.96452e-05
505954	k__Bacteria; p__Cyanobacteria; c__Oscillatoriophycideae; o__Chroococcales; f__Xenococcaceae; g__; s__	2739	8.09064e-06	0.000192522	1.95998e-05	8.90509e-05	0.00152109	0.000278604
4302571	k__Bacteria; p__Bacteroidetes; c__Bacteroidia; o__Bacteroidales; f__Prevotellaceae; g__Prevotella; s__	3075	8.09055e-06	0.000131503	9.36345e-08	8.90499e-05	0.000455992	9.26442e-23
4306089	k__Bacteria; p__Fusobacteria; c__Fusobacteriia; o__Fusobacteriales; f__Fusobacteriaceae; g__Fusobacterium; s__	3155	8.09054e-06	0.000445965	6.34885e-05	8.90498e-05	0.00176059	0.000640591
New.0.CleanUp.ReferenceOTU63396	k__Bacteria; p__Cyanobacteria; c__Chloroplast; o__Streptophyta; f__; g__; s__	3224	4.09217e-06	0.00141751	9.36345e-08	6.30959e-05	0.00608669	9.26442e-23
89839	k__Bacteria; p__Bacteroidetes; c__Flavobacteriia; o__Flavobacteriales; f__[Weeksellaceae]; g__; s__	2872	4.09217e-06	0.000145586	9.84645e-06	6.30959e-05	0.000732918	0.000139298
2069160	k__Bacteria; p__Cyanobacteria; c__Chloroplast; o__Streptophyta; f__; g__; s__	2672	4.09217e-06	8.92653e-05	9.36345e-08	6.30959e-05	0.000509394	9.26442e-23
224486	k__Bacteria; p__Cyanobacteria; c__Oscillatoriophycideae; o__Chroococcales; f__Xenococcaceae; g__; s__	2589	4.09217e-06	0.000220683	6.83651e-05	6.30958e-05	0.00183371	0.000545522
266510	k__Bacteria; p__Proteobacteria; c__Gammaproteobacteria; o__Xanthomonadales; f__Xanthomonadaceae; g__; s__	2523	4.09217e-06	2.82535e-05	9.76223e-05	6.30958e-05	0.000348132	0.000549985
New.0.CleanUp.ReferenceOTU200127	k__Bacteria; p__Actinobacteria; c__Actinobacteria; o__Actinomycetales; f__Kineosporiaceae; g__; s__	3016	4.09216e-06	0.000187827	9.84659e-06	6.30957e-05	0.000867757	0.0001393
New.0.CleanUp.ReferenceOTU150691	k__Bacteria; p__Cyanobacteria; c__Chloroplast; o__Chlorophyta; f__; g__; s__	2904	4.09215e-06	1.88665e-05	0.000404848	6.30955e-05	0.000166727	0.00283739
4303981	k__Bacteria; p__Firmicutes; c__Bacilli; o__Lactobacillales; f__Aerococcaceae; g__Facklamia; s__	3149	4.09211e-06	4.7867e-06	0.000390214	6.30949e-05	6.83321e-05	0.00143224
New.1.ReferenceOTU2064	k__Bacteria; p__Proteobacteria; c__Gammaproteobacteria; o__Enterobacteriales; f__Enterobacteriaceae; g__; s__	3214	4.0921e-06	0.00107957	9.36345e-08	6.30948e-05	0.00320674	9.26442e-23
4412991	k__Bacteria; p__Proteobacteria; c__Betaproteobacteria; o__Neisseriales; f__Neisseriaceae; g__Eikenella; s__	2464	4.09207e-06	8.92664e-05	9.36345e-08	6.30943e-05	0.000490628	9.26442e-23
615514	k__Bacteria; p__Proteobacteria; c__Alphaproteobacteria; o__Rhizobiales; f__Methylobacteriaceae; g__; s__	2455	9.36345e-08	7.98785e-05	3.91049e-05	9.26442e-23	0.00052005	0.000276544
187297	k__Bacteria; p__Proteobacteria; c__Gammaproteobacteria; o__Xanthomonadales; f__Xanthomonadaceae; g__; s__	2643	9.36345e-08	6.1105e-05	9.84609e-06	9.26442e-23	0.000292263	9.82532e-05
573184	k__Bacteria; p__Proteobacteria; c__Gammaproteobacteria; o__Xanthomonadales; f__Xanthomonadaceae; g__Thermomonas; s__fusca	2676	9.36345e-08	9.36345e-08	0.000209784	9.26442e-23	9.26442e-23	0.00127981
463233	k__Bacteria; p__Bacteroidetes; c__Bacteroidia; o__Bacteroidales; f__S24-7; g__; s__	2815	9.36345e-08	0.000563306	9.36345e-08	9.26442e-23	0.00537198	9.26442e-23
4372114	k__Bacteria; p__Proteobacteria; c__Alphaproteobacteria; o__Sphingomonadales; f__Sphingomonadaceae; g__Novosphingobium; s__	2619	9.36345e-08	2.35599e-05	0.000126883	9.26442e-23	0.000225963	0.000816356
1021335	k__Bacteria; p__Actinobacteria; c__Actinobacteria; o__Actinomycetales; f__Kineosporiaceae; g__; s__	2692	9.36345e-08	0.000122121	8.78698e-05	9.26442e-23	0.000680949	0.000505513
149689	k__Bacteria; p__Proteobacteria; c__Epsilonproteobacteria; o__Campylobacterales; f__Campylobacteraceae; g__Arcobacter; s__	2485	9.36345e-08	0.000145588	9.36345e-08	9.26442e-23	0.000930383	9.26442e-23
837569	k__Bacteria; p__Proteobacteria; c__Gammaproteobacteria; o__Pasteurellales; f__; g__; s__	2678	9.36345e-08	8.92667e-05	9.36345e-08	9.26442e-23	0.000490631	9.26442e-23
2426772	k__Bacteria; p__Proteobacteria; c__Alphaproteobacteria; o__Rickettsiales; f__mitochondria	3172	9.36345e-08	0.000887149	9.84593e-06	9.26442e-23	0.00435886	9.82517e-05
172829	k__Bacteria; p__[Thermi]; c__Deinococci; o__Deinococcales; f__Deinococcaceae; g__Deinococcus; s__	3077	9.36345e-08	0.000164357	5.8612e-05	9.26442e-23	0.000689233	0.000768982
1090165	k__Bacteria; p__Proteobacteria; c__Alphaproteobacteria; o__Sphingomonadales; f__Sphingomonadaceae; g__Sphingomonas; s__echinoides	3117	9.36345e-08	4.78676e-06	0.000946149	9.26442e-23	6.83329e-05	0.00448735
538016	k__Bacteria; p__Firmicutes; c__Bacilli; o__Bacillales; f__Bacillaceae; g__Virgibacillus; s__	2560	9.36345e-08	9.86539e-05	9.36345e-08	9.26442e-23	0.000667388	9.26442e-23
441155	k__Bacteria; p__Firmicutes; c__Bacilli; o__Bacillales; f__Staphylococcaceae; g__Staphylococcus; s__	2664	9.36345e-08	2.35588e-05	0.000141511	9.26442e-23	0.000151346	0.00104708
New.0.ReferenceOTU391	k__Bacteria; p__Cyanobacteria; c__Chloroplast; o__Streptophyta; f__; g__; s__	3218	9.36345e-08	0.00155363	9.36345e-08	9.26442e-23	0.00777776	9.26442e-23
New.0.CleanUp.ReferenceOTU235295	k__Bacteria; p__Bacteroidetes; c__[Saprospirae]; o__[Saprospirales]; f__Chitinophagaceae; g__Flavisolibacter; s__	2567	9.36345e-08	0.000192524	5.86128e-05	9.26442e-23	0.00147728	0.000597776
New.0.CleanUp.ReferenceOTU289431	k__Bacteria; p__Bacteroidetes; c__[Rhodothermi]; o__[Rhodothermales]; f__[Balneolaceae]; g__Balneola; s__	3125	9.36345e-08	0.000582074	9.36345e-08	9.26442e-23	0.00240604	9.26442e-23
New.0.CleanUp.ReferenceOTU496907	k__Bacteria; p__Proteobacteria; c__Alphaproteobacteria; o__Rickettsiales; f__mitochondria	3192	9.36345e-08	0.000966942	9.84638e-06	9.26442e-23	0.00465024	0.000139297
New.0.CleanUp.ReferenceOTU503973	k__Bacteria; p__Cyanobacteria; c__Chloroplast; o__Streptophyta; f__; g__; s__	3031	9.36345e-08	0.000215987	9.84647e-06	9.26442e-23	0.00113398	0.000139298
New.0.CleanUp.ReferenceOTU531654	k__Bacteria; p__Cyanobacteria; c__Chloroplast; o__Streptophyta; f__; g__; s__	3253	9.36345e-08	0.00449642	9.36345e-08	9.26442e-23	0.0187916	9.26442e-23
New.0.CleanUp.ReferenceOTU560126	k__Bacteria; p__Cyanobacteria; c__Chloroplast; o__Streptophyta; f__; g__; s__	3094	9.36345e-08	0.000314549	9.36345e-08	9.26442e-23	0.00150995	9.26442e-23
1115140	k__Bacteria; p__Cyanobacteria; c__Oscillatoriophycideae; o__Oscillatoriales; f__Phormidiaceae; g__Hydrocoleum	3227	9.36345e-08	0.00261903	4.39818e-05	9.26442e-23	0.00937011	0.000496689
188038	k__Bacteria; p__Bacteroidetes; c__Cytophagia; o__Cytophagales; f__Cytophagaceae; g__Microscilla; s__	3124	9.36345e-08	0.00062901	9.36345e-08	9.26442e-23	0.00260627	9.26442e-23
New.1.CleanUp.ReferenceOTU23335	k__Bacteria; p__Cyanobacteria; c__Chloroplast; o__Streptophyta; f__; g__; s__	3230	9.36345e-08	0.00130486	9.36345e-08	9.26442e-23	0.00521633	9.26442e-23
New.1.CleanUp.ReferenceOTU2076888	Unassigned	3119	9.36345e-08	0.000619623	9.8464e-06	9.26442e-23	0.00264425	0.000139297
